# Supplementary material for: Mitochondrial Phylogenomics of Fagales Provides Insights Into Plant Mitogenome Mosaic Evolution
Source: Front Plant Sci. 2021 Oct 18;12:762195. doi: 10.3389/fpls.2021.762195 (PMC8558628; doi:10.3389/fpls.2021.762195)
Supplement: Supplementary file 5 [file Table_2.XLS]

## Sheet: repeat_stat
Table S2. The number of dispersed repeats and MTPTs in mitogenomes. The repeat number was grouped by length.
Species	Repeat number				MTPT number
	100-200	200-400	400-600	>600
Alnus	106	2	0	2	23
B. pendula	25	5	1	0	21
B. platyphylla	23	5	1	0	20
Carpinus	17	8	0	1	21
Castanea	6	3	0	4	9
Casu. equisetifolia	5	3	0	1	15
Casu. glauca	8	2	0	0	13
Corylus	40	5	1	2	18
Cyclocarya	14	2	0	0	7
Fagus	10	0	1	1	7
J. cathayensis	12	5	1	4	13
J. hindsii	14	2	0	0	12
J. microcarpa	12	2	0	3	14
J. nigra	12	2	0	0	13
J. regia	15	4	1	4	13
J. sigillata	13	2	0	3	10
Lithocarpus	9	6	0	2	13
Morella	18	6	3	0	11
Ostrya	13	4	1	0	15
Ostryopsis	44	3	0	1	17
Platycarya	13	3	1	0	14
Pterocarya_stenoptera	20	3	1	2	9
Q. robur	7	1	0	3	12
Q. suber	7	6	0	7	10
Q. variabilis	5	1	0	2	7
