# Supplementary material for: Mitochondrial Phylogenomics of Fagales Provides Insights Into Plant Mitogenome Mosaic Evolution
Source: Front Plant Sci. 2021 Oct 18;12:762195. doi: 10.3389/fpls.2021.762195 (PMC8558628; doi:10.3389/fpls.2021.762195)
Supplement: Supplementary file 6 [file Table_3.XLS]

## Sheet: Sheet1
Table S3. Used GenBank accessions in phylogenetic work."#" means sequences assembled in this study."-" means not used in this work.
Species	Plastome	Mitogenome	Nuclear 45S
Betula pendula	NC_044852	LT855379	-
Betula platyphylla	NC_039994	#	#
Carpinus cordata	NC_039936	#	#
Castanea mollissima	KY951992	#	#
Casuarina equisetifolia subsp. incana	#	#	#
Casuarina glauca	NC_042681	#	#
Corylus avellana	NC_031855	#	#
Cyclocarya paliurus	NC_034315	#	#
Fagus sylvatica	NC_041437	#	#
Juglans cathayensis	NC_033893	#	#
Juglans hindsii	NC_035965	#	#
Juglans microcarpa	NC_046432	#	#
Juglans nigra	NC_035967	#	#
Juglans regia	NC_028617	#	#
Juglans sigillata	NC_031373	#	#
Lithocarpus fenestratus	#	#	#
Morella rubra	NC_035006	#	#
Ostrya chinensis	NC_039817	#	#
Ostryopsis nobilis	NC_040001	#	#
Platycarya strobilacea	NC_035413	#	#
Pterocarya stenoptera	NC_046428	#	#
Quercus robur	NC_046388	#	#
Quercus suber	#	#	#
Quercus variabilis	NC_031356	MN199236	-
Alnus glutinosa	MG386363	#	#
Malus domestica	MK434916	#	-
Cucumis sativus	-	-	KX231334
