# Supplementary material for: Mitochondrial Phylogenomics of Fagales Provides Insights Into Plant Mitogenome Mosaic Evolution
Source: Front Plant Sci. 2021 Oct 18;12:762195. doi: 10.3389/fpls.2021.762195 (PMC8558628; doi:10.3389/fpls.2021.762195)
Supplement: Supplementary file 7 [file Table_4.XLS]

## Sheet: Sheet1
Table S4. Genes-specific sequences and length.
Genus-specific sequence	Length
Alnus_glutinosa-chr1|105043_105421	378
Alnus_glutinosa-chr1|116375_116805	430
Alnus_glutinosa-chr1|119132_120643	1511
Alnus_glutinosa-chr1|13428_14356	928
Alnus_glutinosa-chr1|138680_139008	328
Alnus_glutinosa-chr1|14471_14817	346
Alnus_glutinosa-chr1|151161_153331	2170
Alnus_glutinosa-chr2|13153_14292	1139
Alnus_glutinosa-chr2|14640_15076	436
Alnus_glutinosa-chr2|16178_17799	1621
Alnus_glutinosa-chr1|17108_17859	751
Alnus_glutinosa-chr2|27718_28065	347
Alnus_glutinosa-chr2|38385_38998	613
Alnus_glutinosa-chr2|48555_49624	1069
Alnus_glutinosa-chr2|51925_52704	779
Alnus_glutinosa-chr2|89646_90851	1205
Alnus_glutinosa-chr2|95601_95962	361
Alnus_glutinosa-chr2|96779_98080	1301
Alnus_glutinosa-chr3|108_703	595
Alnus_glutinosa-chr3|1111_1564	453
Alnus_glutinosa-chr3|8104_8586	482
Alnus_glutinosa-chr3|36889_37233	344
Alnus_glutinosa-chr3|47985_48364	379
Alnus_glutinosa-chr4|12846_13265	419
Alnus_glutinosa-chr1|35072_35473	401
Alnus_glutinosa-chr4|39046_44780	5734
Alnus_glutinosa-chr4|45712_46035	323
Alnus_glutinosa-chr4|52194_53060	866
Alnus_glutinosa-chr4|57514_58020	506
Alnus_glutinosa-chr4|58133_59467	1334
Alnus_glutinosa-chr5|10873_11398	525
Alnus_glutinosa-chr5|11565_12203	638
Alnus_glutinosa-chr5|26026_27532	1506
Alnus_glutinosa-chr5|28747_29134	387
Alnus_glutinosa-chr5|31983_32308	325
Alnus_glutinosa-chr5|33688_34006	318
Alnus_glutinosa-chr5|34562_34969	407
Alnus_glutinosa-chr5|35229_36033	804
Alnus_glutinosa-chr5|36645_37269	624
Alnus_glutinosa-chr5|41524_42312	788
Alnus_glutinosa-chr5|42433_43072	639
Alnus_glutinosa-chr5|50852_52404	1552
Alnus_glutinosa-chr1|45269_45711	442
Alnus_glutinosa-chr6|18222_18655	433
Alnus_glutinosa-chr6|23749_24869	1120
Alnus_glutinosa-chr6|25840_26401	561
Alnus_glutinosa-chr7|2703_5051	2348
Alnus_glutinosa-chr7|7432_7983	551
Alnus_glutinosa-chr7|11396_15164	3768
Alnus_glutinosa-chr7|15589_18596	3007
Alnus_glutinosa-chr8|15751_16249	498
Alnus_glutinosa-chr9|6955_7435	480
Alnus_glutinosa-chr9|10136_11604	1468
Alnus_glutinosa-chr10|3331_3660	329
Alnus_glutinosa-chr10|3828_4349	521
Alnus_glutinosa-chr1|57880_58194	314
Alnus_glutinosa-chr14|2184_2778	594
Alnus_glutinosa-chr14|3008_4424	1416
Alnus_glutinosa-chr14|5267_5744	477
Alnus_glutinosa-chr14|5895_6331	436
Alnus_glutinosa-chr1|68409_68824	415
Alnus_glutinosa-chr1|69866_73968	4102
Alnus_glutinosa-chr1|81732_82355	623
Alnus_glutinosa-chr1|83853_84345	492
Alnus_glutinosa-chr1|96909_97268	359
Alnus_glutinosa-chr1|97410_98491	1081
Alnus_glutinosa-chr1|99680_100107	427
Betula_platyphylla-chr1|106126_106966	840
Betula_platyphylla-chr1|146881_147648	767
Betula_platyphylla-chr1|147758_148298	540
Betula_platyphylla-chr1|151464_151910	446
Betula_platyphylla-chr1|156563_158142	1579
Betula_platyphylla-chr1|158263_158763	500
Betula_platyphylla-chr1|160208_161317	1109
Betula_platyphylla-chr1|169158_171397	2239
Betula_platyphylla-chr1|173168_174277	1109
Betula_platyphylla-chr1|176141_176530	389
Betula_platyphylla-chr1|177604_178521	917
Betula_platyphylla-chr1|179409_182301	2892
Betula_platyphylla-chr1|204544_204954	410
Betula_platyphylla-chr1|210643_211470	827
Betula_platyphylla-chr1|215953_216368	415
Betula_platyphylla-chr1|216486_222664	6178
Betula_platyphylla-chr1|223561_224198	637
Betula_platyphylla-chr1|228408_229193	785
Betula_platyphylla-chr1|234700_236863	2163
Betula_platyphylla-chr1|245894_247287	1393
Betula_platyphylla-chr1|248048_250535	2487
Betula_platyphylla-chr1|250701_251444	743
Betula_platyphylla-chr1|293468_293979	511
Betula_platyphylla-chr1|294134_294441	307
Betula_platyphylla-chr1|294661_295158	497
Betula_platyphylla-chr1|295858_296416	558
Betula_platyphylla-chr1|314391_315662	1271
Betula_platyphylla-chr1|31569_31906	337
Betula_platyphylla-chr1|332892_337473	4581
Betula_platyphylla-chr1|339289_341179	1890
Betula_platyphylla-chr1|341649_343251	1602
Betula_platyphylla-chr1|343409_344038	629
Betula_platyphylla-chr1|346960_350011	3051
Betula_platyphylla-chr1|34703_35485	782
Betula_platyphylla-chr1|352391_352946	555
Betula_platyphylla-chr1|35748_36993	1245
Betula_platyphylla-chr1|380444_381933	1489
Betula_platyphylla-chr1|382042_382735	693
Betula_platyphylla-chr1|392656_393031	375
Betula_platyphylla-chr1|395981_396311	330
Betula_platyphylla-chr1|418937_419671	734
Betula_platyphylla-chr1|432113_432453	340
Betula_platyphylla-chr1|432964_433393	429
Betula_platyphylla-chr1|441115_441581	466
Betula_platyphylla-chr1|45637_46486	849
Betula_platyphylla-chr1|46915_47420	505
Betula_platyphylla-chr1|471781_472307	526
Betula_platyphylla-chr1|48178_52387	4209
Betula_platyphylla-chr1|485503_489342	3839
Betula_platyphylla-chr1|492682_494738	2056
Betula_platyphylla-chr1|501374_502827	1453
Betula_platyphylla-chr1|503435_505208	1773
Betula_platyphylla-chr1|505877_506198	321
Betula_platyphylla-chr1|506452_508036	1584
Betula_platyphylla-chr1|521951_522734	783
Betula_platyphylla-chr1|522906_523335	429
Betula_platyphylla-chr1|523436_524505	1069
Betula_platyphylla-chr1|528654_530456	1802
Betula_platyphylla-chr1|530687_531000	313
Betula_platyphylla-chr1|531432_532105	673
Betula_platyphylla-chr1|64443_65574	1131
Betula_platyphylla-chr1|71161_71616	455
Betula_platyphylla-chr1|82829_83330	501
Carpinus_cordata-chr1|100980_101446	466
Carpinus_cordata-chr1|111663_112059	396
Carpinus_cordata-chr1|135160_135859	699
Carpinus_cordata-chr1|184011_184693	682
Carpinus_cordata-chr1|185122_185720	598
Carpinus_cordata-chr1|249563_250062	499
Carpinus_cordata-chr1|2580_3261	681
Carpinus_cordata-chr1|264475_266325	1850
Carpinus_cordata-chr1|271362_272127	765
Carpinus_cordata-chr1|303549_304642	1093
Carpinus_cordata-chr1|311897_312513	616
Carpinus_cordata-chr1|313446_314207	761
Carpinus_cordata-chr1|314313_314924	611
Carpinus_cordata-chr1|381716_384648	2932
Carpinus_cordata-chr1|422833_424495	1662
Carpinus_cordata-chr1|429221_430005	784
Carpinus_cordata-chr1|450192_450693	501
Carpinus_cordata-chr1|458670_459498	828
Carpinus_cordata-chr1|459613_460014	401
Carpinus_cordata-chr1|597884_598315	431
Carpinus_cordata-chr1|606095_607169	1074
Carpinus_cordata-chr1|662680_664000	1320
Carpinus_cordata-chr1|665230_666956	1726
Carpinus_cordata-chr2|40681_41136	455
Carpinus_cordata-chr2|53050_57591	4541
Carpinus_cordata-chr2|84292_85183	891
Carpinus_cordata-chr3|32631_32995	364
Carpinus_cordata-chr3|36208_37321	1113
Carpinus_cordata-chr3|37428_38852	1424
Carpinus_cordata-chr3|64138_65649	1511
Carpinus_cordata-chr3|66249_66876	627
Castanea_mollissima-chr1|121324_122106	782
Castanea_mollissima-chr1|154305_155318	1013
Castanea_mollissima-chr1|175385_179215	3830
Castanea_mollissima-chr1|322824_323307	483
Castanea_mollissima-chr1|327319_327708	389
Castanea_mollissima-chr1|336408_337088	680
Castanea_mollissima-chr1|379254_379684	430
Castanea_mollissima-chr1|384502_385002	500
Castanea_mollissima-chr1|93725_94299	574
Castanea_mollissima-chr1|94404_94989	585
Casuarina_equisetifolia-chr1|109995_113521	3526
Casuarina_equisetifolia-chr1|113635_114415	780
Casuarina_equisetifolia-chr1|115285_115623	338
Casuarina_equisetifolia-chr1|115939_117549	1610
Casuarina_equisetifolia-chr1|117678_118650	972
Casuarina_equisetifolia-chr1|120588_124415	3827
Casuarina_equisetifolia-chr1|125243_126835	1592
Casuarina_equisetifolia-chr1|143443_143779	336
Casuarina_equisetifolia-chr1|144543_144864	321
Casuarina_equisetifolia-chr1|145203_145842	639
Casuarina_equisetifolia-chr1|149298_149705	407
Casuarina_equisetifolia-chr1|150703_151358	655
Casuarina_equisetifolia-chr1|151810_155174	3364
Casuarina_equisetifolia-chr1|155739_156238	499
Casuarina_equisetifolia-chr1|160224_161079	855
Casuarina_equisetifolia-chr1|16519_17875	1356
Casuarina_equisetifolia-chr1|166463_168459	1996
Casuarina_equisetifolia-chr1|171305_172084	779
Casuarina_equisetifolia-chr1|176614_177679	1065
Casuarina_equisetifolia-chr1|183081_183985	904
Casuarina_equisetifolia-chr1|193773_198659	4886
Casuarina_equisetifolia-chr1|21735_22059	324
Casuarina_equisetifolia-chr1|220565_224370	3805
Casuarina_equisetifolia-chr1|225841_227099	1258
Casuarina_equisetifolia-chr1|227984_229440	1456
Casuarina_equisetifolia-chr1|230442_233615	3173
Casuarina_equisetifolia-chr1|234135_235577	1442
Casuarina_equisetifolia-chr1|236268_238504	2236
Casuarina_equisetifolia-chr1|240351_241182	831
Casuarina_equisetifolia-chr1|241311_243062	1751
Casuarina_equisetifolia-chr1|244253_247286	1624
Casuarina_equisetifolia-chr2|928_1505	577
Casuarina_equisetifolia-chr2|10798_11112	314
Casuarina_equisetifolia-chr2|16439_21866	5427
Casuarina_equisetifolia-chr1|26632_26980	348
Casuarina_equisetifolia-chr2|22035_22524	489
Casuarina_equisetifolia-chr2|22682_23024	342
Casuarina_equisetifolia-chr2|26848_27993	1145
Casuarina_equisetifolia-chr2|29046_30374	1328
Casuarina_equisetifolia-chr2|32256_37851	5595
Casuarina_equisetifolia-chr2|43288_44603	1315
Casuarina_equisetifolia-chr2|44711_45388	677
Casuarina_equisetifolia-chr2|45964_47083	1119
Casuarina_equisetifolia-chr2|47497_47936	439
Casuarina_equisetifolia-chr2|52670_55069	2399
Casuarina_equisetifolia-chr2|55264_56470	1206
Casuarina_equisetifolia-chr2|57006_60120	3114
Casuarina_equisetifolia-chr2|60227_62730	2503
Casuarina_equisetifolia-chr2|66120_66444	324
Casuarina_equisetifolia-chr2|67956_68478	522
Casuarina_equisetifolia-chr2|70914_71503	589
Casuarina_equisetifolia-chr2|79718_80705	987
Casuarina_equisetifolia-chr2|80901_82859	1958
Casuarina_equisetifolia-chr2|83333_84858	1525
Casuarina_equisetifolia-chr2|85333_85737	404
Casuarina_equisetifolia-chr2|89451_90178	727
Casuarina_equisetifolia-chr2|90566_91865	1299
Casuarina_equisetifolia-chr2|92071_96726	4655
Casuarina_equisetifolia-chr2|96845_97709	864
Casuarina_equisetifolia-chr1|34456_34768	312
Casuarina_equisetifolia-chr2|98338_98835	497
Casuarina_equisetifolia-chr2|100465_100813	348
Casuarina_equisetifolia-chr2|101025_102149	1124
Casuarina_equisetifolia-chr2|102274_102706	432
Casuarina_equisetifolia-chr2|103721_104667	946
Casuarina_equisetifolia-chr2|116211_116544	333
Casuarina_equisetifolia-chr2|120291_121716	1425
Casuarina_equisetifolia-chr2|130979_135589	4610
Casuarina_equisetifolia-chr2|162613_163350	737
Casuarina_equisetifolia-chr2|163466_166409	2943
Casuarina_equisetifolia-chr2|166603_168967	2364
Casuarina_equisetifolia-chr2|169249_174054	4805
Casuarina_equisetifolia-chr2|174462_176815	2353
Casuarina_equisetifolia-chr1|4216_7274	3058
Casuarina_equisetifolia-chr1|42280_43612	1332
Casuarina_equisetifolia-chr2|177129_178890	1761
Casuarina_equisetifolia-chr2|178993_179480	487
Casuarina_equisetifolia-chr2|182160_182600	440
Casuarina_equisetifolia-chr2|183042_183487	445
Casuarina_equisetifolia-chr2|184034_184561	527
Casuarina_equisetifolia-chr2|189066_190613	1547
Casuarina_equisetifolia-chr2|192018_193531	1513
Casuarina_equisetifolia-chr2|193724_196903	3179
Casuarina_equisetifolia-chr2|198562_205575	7013
Casuarina_equisetifolia-chr1|44964_45647	683
Casuarina_equisetifolia-chr2|206369_207134	765
Casuarina_equisetifolia-chr1|46141_47724	1583
Casuarina_equisetifolia-chr2|214709_215944	1235
Casuarina_equisetifolia-chr2|217511_218079	568
Casuarina_equisetifolia-chr2|221172_221489	317
Casuarina_equisetifolia-chr2|227377_229075	1698
Casuarina_equisetifolia-chr1|47842_49031	1189
Casuarina_equisetifolia-chr2|233775_235152	1377
Casuarina_equisetifolia-chr2|238413_239329	916
Casuarina_equisetifolia-chr2|239986_240435	449
Casuarina_equisetifolia-chr2|242073_242923	850
Casuarina_equisetifolia-chr2|243892_244240	348
Casuarina_equisetifolia-chr2|244340_244733	393
Casuarina_equisetifolia-chr1|50344_50721	377
Casuarina_equisetifolia-chr1|50858_51374	516
Casuarina_equisetifolia-chr1|60240_62308	2068
Casuarina_equisetifolia-chr1|62452_65749	3297
Casuarina_equisetifolia-chr1|772_2346	1574
Casuarina_equisetifolia-chr1|7835_8238	403
Casuarina_equisetifolia-chr1|79975_81003	767
Casuarina_equisetifolia-chr1|81699_83167	1468
Casuarina_equisetifolia-chr1|86533_87219	686
Casuarina_glauca-chr2|14816_15687	871
Casuarina_glauca-chr2|15797_18760	2963
Casuarina_glauca-chr2|110461_113991	3530
Corylus_avellana-chr1|124782_125121	339
Corylus_avellana-chr1|126250_126775	525
Corylus_avellana-chr1|130767_131765	998
Corylus_avellana-chr1|132105_132803	698
Corylus_avellana-chr1|55432_56204	772
Corylus_avellana-chr1|59992_60561	569
Corylus_avellana-chr1|68791_69943	1152
Corylus_avellana-chr1|171772_172102	330
Corylus_avellana-chr1|176729_177219	490
Corylus_avellana-chr1|194663_195060	397
Corylus_avellana-chr1|197169_197805	636
Corylus_avellana-chr1|198364_199021	657
Corylus_avellana-chr1|224059_224763	704
Corylus_avellana-chr1|226265_226653	388
Corylus_avellana-chr1|245461_246165	704
Corylus_avellana-chr1|247529_247911	382
Corylus_avellana-chr1|267696_270334	2638
Corylus_avellana-chr1|280279_280620	341
Corylus_avellana-chr1|281250_281958	708
Corylus_avellana-chr1|295733_296299	566
Corylus_avellana-chr1|29915_30418	503
Corylus_avellana-chr1|331563_332273	710
Corylus_avellana-chr1|374398_375502	1104
Corylus_avellana-chr1|375641_376940	1299
Corylus_avellana-chr1|385934_386924	990
Corylus_avellana-chr1|40190_42109	1919
Corylus_avellana-chr1|439601_440064	463
Corylus_avellana-chr2|8957_9665	708
Corylus_avellana-chr2|54283_56425	2142
Corylus_avellana-chr2|82529_82928	399
Corylus_avellana-chr2|90335_90671	336
Corylus_avellana-chr2|91798_93414	1616
Corylus_avellana-chr1|78864_79569	705
Cyclocarya_paliurus-chr1|148180_149368	1188
Cyclocarya_paliurus-chr1|149636_152117	2481
Cyclocarya_paliurus-chr1|175038_176723	1685
Cyclocarya_paliurus-chr1|367701_368041	340
Cyclocarya_paliurus-chr1|368248_368796	548
Cyclocarya_paliurus-chr1|39495_42037	2542
Cyclocarya_paliurus-chr1|423571_424423	852
Cyclocarya_paliurus-chr1|456192_456617	425
Cyclocarya_paliurus-chr1|461240_462345	1105
Cyclocarya_paliurus-chr1|497671_498061	390
Cyclocarya_paliurus-chr1|498197_498879	682
Cyclocarya_paliurus-chr1|507091_508440	1349
Cyclocarya_paliurus-chr1|530054_530355	301
Cyclocarya_paliurus-chr1|532937_533795	858
Cyclocarya_paliurus-chr1|576361_576668	307
Cyclocarya_paliurus-chr1|597371_599192	1821
Cyclocarya_paliurus-chr1|603431_604987	1556
Fagus_sylvatica-chr1|100612_102017	1405
Fagus_sylvatica-chr1|102614_103177	563
Fagus_sylvatica-chr1|103650_105001	1351
Fagus_sylvatica-chr1|105874_106414	540
Fagus_sylvatica-chr1|113765_124587	10822
Fagus_sylvatica-chr1|11455_12524	1069
Fagus_sylvatica-chr1|133037_134204	1167
Fagus_sylvatica-chr1|13603_14155	552
Fagus_sylvatica-chr1|139382_141198	1816
Fagus_sylvatica-chr1|141317_142156	839
Fagus_sylvatica-chr1|143188_146738	3550
Fagus_sylvatica-chr1|146869_147176	307
Fagus_sylvatica-chr1|147706_149017	1311
Fagus_sylvatica-chr1|150121_155058	4937
Fagus_sylvatica-chr1|165434_165904	470
Fagus_sylvatica-chr1|166012_169262	3250
Fagus_sylvatica-chr1|171630_172654	1024
Fagus_sylvatica-chr1|172764_174934	2170
Fagus_sylvatica-chr1|175443_176411	968
Fagus_sylvatica-chr1|196890_197659	769
Fagus_sylvatica-chr1|24307_25401	1094
Fagus_sylvatica-chr1|243094_243763	669
Fagus_sylvatica-chr1|244388_245138	750
Fagus_sylvatica-chr1|251455_253358	1903
Fagus_sylvatica-chr1|25732_26566	834
Fagus_sylvatica-chr1|260043_260513	470
Fagus_sylvatica-chr1|281907_282256	349
Fagus_sylvatica-chr1|282380_282739	359
Fagus_sylvatica-chr1|28253_29085	832
Fagus_sylvatica-chr1|283003_283549	546
Fagus_sylvatica-chr1|286473_287024	551
Fagus_sylvatica-chr1|297812_298756	944
Fagus_sylvatica-chr1|300876_303720	2844
Fagus_sylvatica-chr1|30192_30561	369
Fagus_sylvatica-chr1|30679_31867	1188
Fagus_sylvatica-chr1|323912_324404	492
Fagus_sylvatica-chr1|337006_337336	330
Fagus_sylvatica-chr1|33702_34830	1128
Fagus_sylvatica-chr1|340372_341209	837
Fagus_sylvatica-chr1|347911_348213	302
Fagus_sylvatica-chr1|354921_355488	567
Fagus_sylvatica-chr1|356892_357258	366
Fagus_sylvatica-chr1|368918_369556	638
Fagus_sylvatica-chr1|371472_371793	321
Fagus_sylvatica-chr1|379485_381077	1592
Fagus_sylvatica-chr1|392113_392791	678
Fagus_sylvatica-chr1|401933_402592	659
Fagus_sylvatica-chr1|402789_403420	631
Fagus_sylvatica-chr1|405243_405553	310
Fagus_sylvatica-chr1|407383_408439	1056
Fagus_sylvatica-chr1|408580_412931	4351
Fagus_sylvatica-chr1|415693_419037	3344
Fagus_sylvatica-chr1|419323_419920	597
Fagus_sylvatica-chr1|421489_422243	754
Fagus_sylvatica-chr1|422887_423324	437
Fagus_sylvatica-chr1|423902_424240	338
Fagus_sylvatica-chr1|426753_427493	740
Fagus_sylvatica-chr1|427730_428284	554
Fagus_sylvatica-chr1|42959_44716	1757
Fagus_sylvatica-chr1|432243_432799	556
Fagus_sylvatica-chr1|450037_450754	717
Fagus_sylvatica-chr1|458124_458698	574
Fagus_sylvatica-chr1|46189_47073	884
Fagus_sylvatica-chr1|465654_466025	371
Fagus_sylvatica-chr1|466129_467022	893
Fagus_sylvatica-chr1|468510_471062	2552
Fagus_sylvatica-chr1|481596_482096	500
Fagus_sylvatica-chr1|485351_486133	782
Fagus_sylvatica-chr1|48702_50541	1839
Fagus_sylvatica-chr1|491186_491572	386
Fagus_sylvatica-chr1|494532_495143	611
Fagus_sylvatica-chr1|50686_53508	2822
Fagus_sylvatica-chr1|58610_64581	5971
Fagus_sylvatica-chr1|6332_6796	464
Fagus_sylvatica-chr1|64752_65858	1106
Fagus_sylvatica-chr1|66598_69350	2752
Fagus_sylvatica-chr1|69656_69963	307
Fagus_sylvatica-chr1|70065_71384	1319
Fagus_sylvatica-chr1|7096_7631	535
Fagus_sylvatica-chr1|76295_76949	654
Fagus_sylvatica-chr1|77080_77791	711
Fagus_sylvatica-chr1|79253_80637	1384
Fagus_sylvatica-chr1|81956_82409	453
Juglans_cathayensis-chr1|482131-483814	1684
Juglans_cathayensis-chr1|386772-387475	704
Juglans_cathayensis-chr1|23006_23371	365
Juglans_cathayensis-chr1|88239_88587	348
Juglans_cathayensis-chr1|400476_402482	2006
Juglans_cathayensis-chr1|448487_449047	560
Juglans_cathayensis-chr1|616351_617117	766
Juglans_cathayensis-chr1|647568_647889	321
Juglans_cathayensis-chr1|696947_697569	622
Juglans_hindsii-chr1|15251_15709	458
Juglans_hindsii-chr1|32689_42174	9485
Juglans_hindsii-chr1|171132_171531	399
Juglans_hindsii-chr1|173033_175995	2962
Juglans_hindsii-chr1|222753_223292	539
Juglans_hindsii-chr1|223421_223871	450
Juglans_hindsii-chr1|250498_251405	907
Juglans_hindsii-chr1|261805_263691	1886
Juglans_hindsii-chr1|263793_264147	354
Juglans_hindsii-chr1|265298_268780	3482
Juglans_hindsii-chr1|274749_275563	814
Juglans_hindsii-chr1|304595_305127	532
Juglans_hindsii-chr1|305774_306236	462
Juglans_hindsii-chr1|341887_342225	338
Juglans_hindsii-chr1|402487_403306	819
Juglans_hindsii-chr1|414623_415155	532
Juglans_hindsii-chr1|428423_428737	314
Juglans_hindsii-chr1|428922_429421	499
Juglans_hindsii-chr1|469143_469570	427
Juglans_hindsii-chr1|508690_509284	594
Juglans_hindsii-chr1|519026_519836	810
Juglans_hindsii-chr1|525347_525985	638
Juglans_hindsii-chr1|527249_527636	387
Juglans_hindsii-chr1|571575_574581	817
Juglans_hindsii-chr1|606048_607738	941
Juglans_hindsii-chr1|607860_609669	1809
Juglans_hindsii-chr1|609937_612309	2372
Juglans_hindsii-chr1|651070_651737	667
Juglans_hindsii-chr1|657325_659226	1901
Juglans_hindsii-chr1|661339_662574	1235
Juglans_hindsii-chr1|663385_665973	2588
Juglans_hindsii-chr1|666110_667703	1593
Juglans_hindsii-chr1|701431_703248	1817
Juglans_hindsii-chr1|705452_708142	2690
Juglans_microcarpa-chr1|280734_283231	2497
Juglans_microcarpa-chr1|578525_579867	1181
Juglans_regia-chr1|102587-103504	918
Juglans_regia-chr1|7063_8055	992
Juglans_regia-chr1|53107_53707	600
Juglans_regia-chr1|85198_85809	611
Juglans_regia-chr1|115040_115419	379
Juglans_regia-chr1|122992_123687	695
Juglans_regia-chr1|137189_137540	351
Juglans_regia-chr1|216371_216772	401
Juglans_regia-chr1|222121_222482	361
Juglans_regia-chr1|228910_229717	807
Juglans_regia-chr1|286875_287368	493
Juglans_regia-chr1|296248_296585	337
Juglans_regia-chr1|298421_299087	666
Juglans_regia-chr1|308304_313160	4856
Juglans_regia-chr1|367004_367580	576
Juglans_regia-chr2|111139_112045	906
Juglans_regia-chr3|35158_41204	6046
Juglans_regia-chr3|79522_80435	913
Juglans_sigillata-chr1|64795_67338	2543
Juglans_sigillata-chr1|311909_313742	1833
Juglans_sigillata-chr1|474132_475475	1343
Juglans_sigillata-chr1|637967_639973	591
Juglans_sigillata-chr1|645422_648212	2790
Juglans_cathayensis-chr1|150669_151533	864
Juglans_cathayensis-chr1|216245_218182	1937
Juglans_cathayensis-chr1|228003_228326	323
Juglans_cathayensis-chr1|469887_470601	714
Juglans_cathayensis-chr1|470824_472464	1640
Juglans_cathayensis-chr1|497772_499005	1233
Juglans_cathayensis-chr1|58591_59106	515
Juglans_cathayensis-chr1|623273_623615	342
Juglans_cathayensis-chr1|653728_654280	552
Juglans_cathayensis-chr1|703508_704140	632
Juglans_cathayensis-chr1|705344_706703	1359
Juglans_cathayensis-chr1|729753_731217	1464
Juglans_cathayensis-chr1|87743_88066	323
Juglans_cathayensis-chr1|99642_100186	544
Juglans_sigillata-chr1|521824_522730	906
Juglans_sigillata-chr1|532695_536415	3720
Lithocarpus_fenestratus-chr1|111365_112060	695
Lithocarpus_fenestratus-chr1|113170_114841	1671
Lithocarpus_fenestratus-chr1|119293_119664	371
Lithocarpus_fenestratus-chr1|124176_124773	597
Lithocarpus_fenestratus-chr1|129544_129868	324
Lithocarpus_fenestratus-chr1|136152_136622	470
Lithocarpus_fenestratus-chr1|160052_160585	533
Lithocarpus_fenestratus-chr1|160773_161312	539
Lithocarpus_fenestratus-chr1|161434_161766	332
Lithocarpus_fenestratus-chr1|181034_181410	376
Lithocarpus_fenestratus-chr3|561_1550	989
Lithocarpus_fenestratus-chr3|2096_2543	447
Lithocarpus_fenestratus-chr1|32395_32809	414
Lithocarpus_fenestratus-chr3|4235_5414	1179
Lithocarpus_fenestratus-chr3|5667_6461	794
Lithocarpus_fenestratus-chr3|31849_33346	1497
Lithocarpus_fenestratus-chr3|59456_61567	2111
Lithocarpus_fenestratus-chr3|61855_62297	442
Lithocarpus_fenestratus-chr4|35795_36760	965
Lithocarpus_fenestratus-chr5|1038_1609	571
Lithocarpus_fenestratus-chr5|8623_9254	631
Lithocarpus_fenestratus-chr5|9601_9915	314
Lithocarpus_fenestratus-chr5|29432_30401	969
Lithocarpus_fenestratus-chr5|35527_38757	3230
Lithocarpus_fenestratus-chr1|5935_6464	529
Lithocarpus_fenestratus-chr1|61964_62682	718
Lithocarpus_fenestratus-chr1|63015_64560	1545
Lithocarpus_fenestratus-chr1|73792_74387	595
Lithocarpus_fenestratus-chr1|75324_76308	984
Morella_rubra-chr1|100270_100910	640
Morella_rubra-chr1|101462_101817	355
Morella_rubra-chr1|101970_102402	432
Morella_rubra-chr1|102700_105530	2830
Morella_rubra-chr1|105635_106012	377
Morella_rubra-chr1|110032_110852	820
Morella_rubra-chr1|12395_15129	2734
Morella_rubra-chr1|125875_126264	389
Morella_rubra-chr1|126621_127208	587
Morella_rubra-chr1|127677_128849	1172
Morella_rubra-chr1|139744_140238	494
Morella_rubra-chr1|141476_144861	3385
Morella_rubra-chr1|145432_148031	2599
Morella_rubra-chr1|148372_149518	1146
Morella_rubra-chr1|151882_152329	447
Morella_rubra-chr1|15466_15910	444
Morella_rubra-chr1|158005_158319	314
Morella_rubra-chr1|158487_158840	353
Morella_rubra-chr1|159452_160118	666
Morella_rubra-chr1|16349_16680	331
Morella_rubra-chr1|166995_167330	335
Morella_rubra-chr1|16821_17229	408
Morella_rubra-chr1|168407_168769	362
Morella_rubra-chr1|169782_170467	685
Morella_rubra-chr1|171465_173284	1819
Morella_rubra-chr1|174047_174837	790
Morella_rubra-chr1|175921_181343	5422
Morella_rubra-chr1|17666_18020	354
Morella_rubra-chr1|182377_182798	421
Morella_rubra-chr1|183413_183854	441
Morella_rubra-chr1|199443_200246	803
Morella_rubra-chr1|202790_203215	425
Morella_rubra-chr1|205176_205809	633
Morella_rubra-chr1|208435_212080	3645
Morella_rubra-chr1|21174_23554	2380
Morella_rubra-chr1|217843_218249	406
Morella_rubra-chr1|218413_220549	2136
Morella_rubra-chr1|222662_223584	922
Morella_rubra-chr1|224452_226336	1884
Morella_rubra-chr1|226613_227603	990
Morella_rubra-chr1|228118_229680	1562
Morella_rubra-chr1|23706_24145	439
Morella_rubra-chr1|26266_26831	565
Morella_rubra-chr1|266374_267228	854
Morella_rubra-chr1|27646_30177	2531
Morella_rubra-chr2|11500_11945	445
Morella_rubra-chr2|12164_12498	334
Morella_rubra-chr2|14661_15565	759
Morella_rubra-chr2|15825_16164	339
Morella_rubra-chr2|16717_17051	334
Morella_rubra-chr2|17671_18774	1103
Morella_rubra-chr2|19235_19648	413
Morella_rubra-chr2|34033_37781	3748
Morella_rubra-chr2|37885_39242	1357
Morella_rubra-chr1|30993_31502	509
Morella_rubra-chr2|39530_42242	2712
Morella_rubra-chr2|44050_46589	2539
Morella_rubra-chr2|46709_47179	470
Morella_rubra-chr2|47418_47938	520
Morella_rubra-chr2|49946_50440	494
Morella_rubra-chr2|57484_58126	642
Morella_rubra-chr2|86380_88041	1661
Morella_rubra-chr2|88793_90515	1722
Morella_rubra-chr2|96745_97087	342
Morella_rubra-chr2|97204_99256	2052
Morella_rubra-chr2|99360_101168	1808
Morella_rubra-chr2|108518_108904	386
Morella_rubra-chr2|110195_110793	598
Morella_rubra-chr2|111960_112271	311
Morella_rubra-chr2|120876_121804	928
Morella_rubra-chr2|127041_127775	734
Morella_rubra-chr2|128175_128628	453
Morella_rubra-chr2|129425_130497	1072
Morella_rubra-chr2|137077_138374	1297
Morella_rubra-chr2|152555_152970	415
Morella_rubra-chr2|213956_214479	523
Morella_rubra-chr2|214897_215437	540
Morella_rubra-chr2|217430_219151	1721
Morella_rubra-chr2|219289_220166	877
Morella_rubra-chr2|220919_221345	426
Morella_rubra-chr2|222127_223291	1164
Morella_rubra-chr2|224897_225238	341
Morella_rubra-chr2|226159_226488	329
Morella_rubra-chr1|49762_51318	1556
Morella_rubra-chr1|51668_55838	4170
Morella_rubra-chr1|59569_60409	840
Morella_rubra-chr1|60872_61198	326
Morella_rubra-chr1|84479_85494	1015
Morella_rubra-chr1|86728_87481	753
Morella_rubra-chr1|8741_9051	310
Morella_rubra-chr1|88023_88674	651
Morella_rubra-chr1|88779_89278	499
Morella_rubra-chr1|89571_89951	380
Ostrya_chinensis-chr1|108030_108399	369
Ostrya_chinensis-chr1|210567_210972	405
Ostrya_chinensis-chr1|219154_219473	319
Ostrya_chinensis-chr1|223223_223892	669
Ostrya_chinensis-chr1|288310_288629	319
Ostrya_chinensis-chr1|326415_327010	595
Ostrya_chinensis-chr1|348102_349403	1301
Ostrya_chinensis-chr1|351424_351726	302
Ostrya_chinensis-chr1|370910_371240	330
Ostrya_chinensis-chr1|430849_431283	434
Ostrya_chinensis-chr1|432655_433689	1034
Ostrya_chinensis-chr1|438352_439472	1120
Ostrya_chinensis-chr1|560158_560595	437
Ostrya_chinensis-chr1|67568_69393	1825
Ostrya_chinensis-chr1|70084_71484	1400
Ostrya_chinensis-chr1|97066_97569	503
Ostryopsis_nobilis-chr1|11411_11827	416
Ostryopsis_nobilis-chr1|149631_150440	809
Ostryopsis_nobilis-chr1|156842_157153	311
Ostryopsis_nobilis-chr1|175300_176910	1610
Ostryopsis_nobilis-chr1|193916_194474	558
Ostryopsis_nobilis-chr1|196728_197048	320
Ostryopsis_nobilis-chr1|209373_209745	372
Ostryopsis_nobilis-chr1|583642_584023	381
Ostryopsis_nobilis-chr1|585429_586624	1195
Ostryopsis_nobilis-chr1|603075_603591	516
Ostryopsis_nobilis-chr1|95576_97285	1709
Ostryopsis_nobilis-chr1|97607_98352	745
Platycarya_strobilacea-chr1|202579_203389	810
Platycarya_strobilacea-chr1|211250_212518	1268
Platycarya_strobilacea-chr1|228483_228884	401
Platycarya_strobilacea-chr1|274503_275724	1221
Platycarya_strobilacea-chr1|306874_309208	2334
Platycarya_strobilacea-chr1|309362_310194	832
Platycarya_strobilacea-chr1|310348_310756	408
Platycarya_strobilacea-chr1|310897_311374	477
Platycarya_strobilacea-chr1|317972_319924	1952
Platycarya_strobilacea-chr1|324548_324959	411
Platycarya_strobilacea-chr1|342585_343514	929
Platycarya_strobilacea-chr1|344383_344772	389
Platycarya_strobilacea-chr1|371651_372113	462
Platycarya_strobilacea-chr1|406452_406826	374
Platycarya_strobilacea-chr1|407160_407840	680
Platycarya_strobilacea-chr1|4072_5967	1895
Platycarya_strobilacea-chr1|417204_417649	445
Platycarya_strobilacea-chr1|420417_421408	991
Platycarya_strobilacea-chr1|426641_427666	1025
Platycarya_strobilacea-chr1|44298_46586	2288
Platycarya_strobilacea-chr1|454114_455270	1156
Platycarya_strobilacea-chr1|455389_456193	804
Platycarya_strobilacea-chr1|46695_48021	1326
Platycarya_strobilacea-chr1|468240_468773	533
Platycarya_strobilacea-chr1|477963_478583	620
Platycarya_strobilacea-chr1|479103_479435	332
Platycarya_strobilacea-chr1|492999_493655	656
Platycarya_strobilacea-chr1|494484_494849	365
Platycarya_strobilacea-chr1|62526_63161	635
Platycarya_strobilacea-chr1|66593_67096	503
Platycarya_strobilacea-chr1|67683_67994	311
Pterocarya_stenoptera-chr1|10314_10654	340
Pterocarya_stenoptera-chr1|113578_113930	352
Pterocarya_stenoptera-chr1|132295_132989	694
Pterocarya_stenoptera-chr1|28340_28843	503
Pterocarya_stenoptera-chr1|32188_32606	418
Pterocarya_stenoptera-chr1|516472_518572	2100
Pterocarya_stenoptera-chr1|548172_548484	312
Pterocarya_stenoptera-chr1|580239_581334	1095
Pterocarya_stenoptera-chr1|63241_63760	519
Quercus_robur-chr1|104230_105373	1143
Quercus_robur-chr1|169553_170287	734
Quercus_robur-chr1|173947_174578	631
Quercus_robur-chr1|232606_232931	325
Quercus_robur-chr1|245919_246300	381
Quercus_robur-chr1|246413_247319	906
Quercus_robur-chr1|795_1914	1119
Quercus_variabilis-chr1|100465_100927	462
Quercus_variabilis-chr1|157700_160079	2379
Quercus_variabilis-chr1|161699_162089	390
Quercus_variabilis-chr1|173928_175271	1343
Quercus_variabilis-chr1|219424_220562	1138
Quercus_variabilis-chr1|220704_221972	1268
Quercus_variabilis-chr1|226568_231305	4737
Quercus_variabilis-chr1|236218_236637	419
Quercus_variabilis-chr1|237177_238423	1246
Quercus_variabilis-chr1|253860_254693	833
Quercus_variabilis-chr1|256934_258109	1175
Quercus_variabilis-chr1|291616_292163	547
Quercus_variabilis-chr1|314517_314965	448
Quercus_variabilis-chr1|321937_322621	684
Quercus_variabilis-chr1|7277_8995	1718
Quercus_variabilis-chr1|77044_78187	1143
Quercus_variabilis-chr1|97759_98763	1004
Quercus_suber-chr1|235107_235429	322
Quercus_suber-chr1|238529_240128	1599
Quercus_suber-chr1|259465_259952	487
Quercus_suber-chr1|292594_292899	305
Quercus_suber-chr1|394610_395043	433
Quercus_suber-chr1|398139_399832	1693
Quercus_suber-chr1|463739_466760	3021
Quercus_suber-chr1|468103_468485	382
