# Supplementary material for: Mitochondrial Phylogenomics of Fagales Provides Insights Into Plant Mitogenome Mosaic Evolution
Source: Front Plant Sci. 2021 Oct 18;12:762195. doi: 10.3389/fpls.2021.762195 (PMC8558628; doi:10.3389/fpls.2021.762195)
Supplement: Supplementary file 8 [file Table_5.XLS]

## Sheet: Order
Table S5. Best-hits regions and potential original orders. Column “Genus-specific sequence” indicates the location of the genus-specific sequence on the chromosome; “Best-hit (BH) region” shows the best-hit region on the very genus-specific sequence.
Genus-specific sequence	Best-hit (BH) region	BH length	BH location	BH order	BH accession	Title of BH accession
Juglans_regia-chr3|35158-41204	1-6046	6046	mt	Malpighiales	HQ874649	Ricinus communis mitochondrion, complete genome
Morella_rubra-chr1|175921-181343	1-4108	4108	mt	Rosales	NC_045228	Eriobotrya japonica mitochondrion, complete genome
Juglans_hindsii-chr1|173033-175995	1-2962	2962	mt	Lamiales	MG372115	Chionanthus rupicola voucher K:W. Takeuchi et al. 15149 mitochondrion, complete genome
Betula_platyphylla-chr1|179409-182301	1-2892	2890	mt	Sapindales	MK333231	Xanthoceras sorbifolium mitochondrion, complete genome
Juglans_hindsii-chr1|265298-268780	134-2998	2865	mt	Lamiales	MG372115	Chionanthus rupicola voucher K:W. Takeuchi et al. 15149 mitochondrion, complete genome
Carpinus_cordata-chr1|381716-384648	1-2852	2852	mt	Lamiales	MG372115	Chionanthus rupicola voucher K:W. Takeuchi et al. 15149 mitochondrion, complete genome
Carpinus_cordata-chr2|53050-57591	18-2605	2588	mt	Pinales	MN965244	Picea abies clone PicN4 NADH dehydrogenase subunit 2 (nad2) gene, exons 1 and 2 and partial cds; mitochondrial
Casuarina_equisetifolia-chr2|60227-62730	1-2503	2503	mt	Amborellales	KF754803	Amborella trichopoda chromosome I mitochondrion, complete sequence
Casuarina_equisetifolia-chr2|198562-205575	1245-3435	2191	mt	Austrobaileyales	NC_042758	Schisandra sphenanthera mitochondrion, complete genome
Morella_rubra-chr1|171465-173284	1-1819	1819	mt	Lamiales	MG372120	Olea europaea subsp. guanchica isolate La Gomera 10 mitochondrion, complete genome
Casuarina_equisetifolia-chr2|16439-21866	3586-5387	1802	mt	Malpighiales	NC_050950	Passiflora edulis mitochondrion, complete genome
Fagus_sylvatica-chr1|48702-50541	3-1804	1802	mt	Magnoliales	MN206019	Magnolia biondii mitochondrion, complete genome
Morella_rubra-chr1|224452-226336	103-1884	1782	mt	Lamiales	MG372121	Olea europaea subsp. laperrinei isolate Adjelella 10 mitochondrion, complete genome
Casuarina_equisetifolia-chr1|220565-224370	1-1771	1771	mt	Amborellales	KF754803	Amborella trichopoda chromosome I mitochondrion, complete sequence
Juglans_cathayensis-chr1|400476-402482	263-2006	1744	mt	Magnoliales	MN206019	Magnolia biondii mitochondrion, complete genome
Lithocarpus_fenestratus-chr5|35527-38757	1491-3227	1737	mt	Celastrales	MW009108	Euonymus alatus mitochondrion, complete genome
Juglans_hindsii-chr1|657325-659226	1-1730	1730	pt	Rosales	MT901727	Prunus cerasifera isolate DM612_4 chloroplast, partial genome
Casuarina_equisetifolia-chr2|52670-55069	684-2399	1716	mt	Amborellales	KF754803	Amborella trichopoda chromosome I mitochondrion, complete sequence
Juglans_hindsii-chr1|32689-42174	7803-9485	1683	mt	Malpighiales	NC_050950	Passiflora edulis mitochondrion, complete genome
Morella_rubra-chr1|141476-144861	55-1723	1669	mt	Ericales	MT130509	Aegiceras corniculatum mitochondrion, complete genome.
Cyclocarya_paliurus-chr1|149636-152117	823-2459	1637	mt	Magnoliales	MK340747	Liriodendron tulipifera mitochondrion, complete genome
Juglans_hindsii-chr1|261805-263691	143-1772	1630	mt	Lamiales	MG372115	Chionanthus rupicola voucher K:W. Takeuchi et al. 15149 mitochondrion, complete genome
Cyclocarya_paliurus-chr1|175038-176723	66-1685	1620	mt	Malpighiales	KY216145	Populus davidiana mitochondrion, complete genome
Castanea_mollissima-chr1|175385-179215	402-2020	1619	mt	Ericales	MK990822	Monotropa hypopitys chromosome 1 mitochondrion, complete sequence
Cyclocarya_paliurus-chr1|603431-604987	1-1556	1556	mt	Malpighiales	KY216145	Populus davidiana mitochondrion, complete genome
Casuarina_equisetifolia-chr1|46141-47724	34-1583	1550	mt	Amborellales	KF754803	Amborella trichopoda chromosome I mitochondrion, complete sequence
Casuarina_equisetifolia-chr2|177129-178890	246-1761	1516	mt	Amborellales	KF754801	Amborella trichopoda chromosome III mitochondrion, complete sequence
Betula_platyphylla-chr1|380444-381933	1-1489	1489	mt	Pinales	MN965290	Pinus strobus clone PinN13 ribosomal protein S3 (rps3) gene, exons 2 and 3 and partial cds; mitochondrial
Morella_rubra-chr2|86380-88041	1-1481	1481	mt	Lamiales	MG372120	Olea europaea subsp. guanchica isolate La Gomera 10 mitochondrion, complete genome
Alnus_glutinosa-chr1|151161-153331	1-1465	1465	mt	Amborellales	KF754803	Amborella trichopoda chromosome I mitochondrion, complete sequence
Morella_rubra-chr1|102700-105530	1379-2830	1452	mt	Gentianales	KJ485850	Rhazya stricta mitochondrion, complete genome
Juglans_cathayensis-chr1|729753-731217	32-1464	1433	mt	Ericales	MT130509	Aegiceras corniculatum mitochondrion, complete genome.
Corylus_avellana-chr1|267696-270334	1209-2638	1430	mt	Lamiales	MN723864	Ligustrum quihoui mitochondrion, complete genome
Alnus_glutinosa-chr9|10136-11604	1-1429	1429	mt	Celastrales	MW009108	Euonymus alatus mitochondrion, complete genome
Casuarina_equisetifolia-chr2|120291-121716	1-1425	1425	mt	Amborellales	KF754803	Amborella trichopoda chromosome I mitochondrion, complete sequence
Carpinus_cordata-chr3|37428-38852	1-1424	1424	mt	Lamiales	MN723864	Ligustrum quihoui mitochondrion, complete genome
Juglans_hindsii-chr1|701431-703248	1-1409	1409	mt	Brassicales	KJ820684	Batis maritima mitochondrion, complete genome
Fagus_sylvatica-chr1|58610-64581	2-1407	1406	mt	Ranunculales	MT568500	Anemone maxima mitochondrion, complete genome
Ostrya_chinensis-chr1|70084-71484	1-1400	1400	pt	Rosales	MT901727	Prunus cerasifera isolate DM612_4 chloroplast, partial genome
Carpinus_cordata-chr1|422833-424495	1-1399	1399	mt	Sapindales	NC_045036	Spondias tuberosa mitochondrion, complete genome >gi|1737759125|gb|MN057921.1| Spondias tuberosa mitochondrion, complete genome
Corylus_avellana-chr1|40190-42109	552-1919	1368	mt	Brassicales	EU431224	Carica papaya mitochondrion, complete genome
Morella_rubra-chr2|37885-39242	1-1354	1354	mt	Asparagales	MH548363	Allium cepa mitochondrion, partial genome
Casuarina_equisetifolia-chr1|42280-43612	1-1332	1332	mt	Amborellales	KF754803	Amborella trichopoda chromosome I mitochondrion, complete sequence
Corylus_avellana-chr2|91798-93414	279-1610	1332	mt	Pinales	NC_039746	Pinus Taeda mitochondrion, complete genome
Quercus_variabilis-chr1|173928-175271	20-1343	1324	mt	Malpighiales	NC_041085	Populus alba mitochondrion, complete sequence >gi|1557879885|gb|MK034705.1| Populus alba mitochondrion, complete genome
Alnus_glutinosa-chr14|3008-4424	100-1416	1317	mt	Aquifoliales	NC_045078	Ilex pubescens mitochondrion, complete genome
Casuarina_equisetifolia-chr2|92071-96726	1225-2534	1310	other	Vitales	XM_019219754	Vitis vinifera leucine-rich repeat receptor protein kinase MSP1-like (LOC100246369), mRNA
Casuarina_equisetifolia-chr2|198562-205575	5431-6735	1305	mt	Amborellales	KF754803	Amborella trichopoda chromosome I mitochondrion, complete sequence
Casuarina_equisetifolia-chr2|29046-30374	33-1328	1296	mt	Amborellales	KF754801	Amborella trichopoda chromosome III mitochondrion, complete sequence
Casuarina_equisetifolia-chr1|193773-198659	2656-3936	1281	mt	Amborellales	KF754803	Amborella trichopoda chromosome I mitochondrion, complete sequence
Morella_rubra-chr2|217430-219151	5-1284	1280	other	Saxifragales	KR559021	Heuchera parviflora var. saurensis voucher Folk 97 (OS), complete genome
Lithocarpus_fenestratus-chr3|31849-33346	160-1415	1256	mt	Ericales	MT130509	Aegiceras corniculatum mitochondrion, complete genome.
Juglans_sigillata-chr1|474132-475475	1-1238	1238	mt	Rosales	MT361980	Cannabis sativa mitochondrion, complete genome
Casuarina_equisetifolia-chr2|214709-215944	1-1235	1235	mt	Amborellales	KF754803	Amborella trichopoda chromosome I mitochondrion, complete sequence
Betula_platyphylla-chr1|346960-350011	1472-2703	1232	mt	Lamiales	MG372115	Chionanthus rupicola voucher K:W. Takeuchi et al. 15149 mitochondrion, complete genome
Quercus_variabilis-chr1|157700-160079	357-1588	1232	mt	Vitales	LR738918	Vitis riparia x Vitis cinerea genome assembly, organelle: mitochondrion
Casuarina_equisetifolia-chr2|83333-84858	1-1219	1219	mt	Aquifoliales	NC_045078	Ilex pubescens mitochondrion, complete genome
Casuarina_equisetifolia-chr2|55264-56470	1-1206	1206	mt	Amborellales	KF754803	Amborella trichopoda chromosome I mitochondrion, complete sequence
Casuarina_equisetifolia-chr2|163466-166409	808-2011	1204	mt	Fabales	NC_045039	Libidibia coriaria mitochondrion, complete genome
Betula_platyphylla-chr1|169158-171397	1055-2239	1185	other	Malpighiales	XM_006378098	Populus trichocarpa aldehyde oxidase GLOX (LOC18102344), mRNA
Juglans_microcarpa-chr1|578525-579867	1-1181	1181	mt	Ericales	MK990822	Monotropa hypopitys chromosome 1 mitochondrion, complete sequence
Ostryopsis_nobilis-chr1|95576-97285	536-1702	1167	mt	Lamiales	MN723864	Ligustrum quihoui mitochondrion, complete genome
Casuarina_equisetifolia-chr1|241311-243062	1-1163	1163	mt	Amborellales	KF754803	Amborella trichopoda chromosome I mitochondrion, complete sequence
Juglans_regia-chr1|308304-313160	14-1167	1154	mt	Magnoliales	MN206019	Magnolia biondii mitochondrion, complete genome
Juglans_sigillata-chr1|311909-313742	674-1821	1148	mt	Asterales	MN171345	Helianthus annuus cultivar HA89 mitochondrion, complete genome
Morella_rubra-chr1|148372-149518	1-1146	1146	mt	Ericales	MW030508	Rhododendron simsii mitochondrion, complete genome
Quercus_robur-chr1|104230-105373	6-1140	1135	mt	Ranunculales	MT568500	Anemone maxima mitochondrion, complete genome
Juglans_hindsii-chr1|705452-708142	1208-2325	1118	mt	Lamiales	MN723864	Ligustrum quihoui mitochondrion, complete genome
Platycarya_strobilacea-chr1|211250-212518	157-1268	1112	mt	Ericales	MK574877	Camellia sinensis var. assamica chromosome 2 mitochondrion, complete sequence
Betula_platyphylla-chr1|503435-505208	1-1107	1107	mt	Lamiales	MG372121	Olea europaea subsp. laperrinei isolate Adjelella 10 mitochondrion, complete genome
Ostrya_chinensis-chr1|67568-69393	730-1825	1096	pt	Rosales	MT901727	Prunus cerasifera isolate DM612_4 chloroplast, partial genome
Casuarina_equisetifolia-chr2|26848-27993	1-1087	1087	mt	Amborellales	KF754803	Amborella trichopoda chromosome I mitochondrion, complete sequence
Pterocarya_stenoptera-chr1|580239-581334	9-1095	1087	mt	Ericales	MK990822	Monotropa hypopitys chromosome 1 mitochondrion, complete sequence
Juglans_regia-chr1|308304-313160	2792-3865	1074	mt	Santalales	KJ129610	Viscum album voucher C2546 mitochondrion, complete genome
Fagus_sylvatica-chr1|58610-64581	4877-5948	1072	mt	Celastrales	MW009108	Euonymus alatus mitochondrion, complete genome
Juglans_hindsii-chr1|32689-42174	5917-6988	1072	mt	Lamiales	MG372115	Chionanthus rupicola voucher K:W. Takeuchi et al. 15149 mitochondrion, complete genome
Morella_rubra-chr2|137077-138374	1-1066	1066	mt	Rosales	MN061667	Hemiptelea davidii mitochondrion, complete genome
Carpinus_cordata-chr3|64138-65649	448-1511	1064	mt	Magnoliales	MN206019	Magnolia biondii mitochondrion, complete genome
Morella_rubra-chr1|21174-23554	1-1055	1055	mt	Celastrales	MW009108	Euonymus alatus mitochondrion, complete genome
Fagus_sylvatica-chr1|70065-71384	171-1214	1044	mt	Sapindales	NC_045036	Spondias tuberosa mitochondrion, complete genome >gi|1737759125|gb|MN057921.1| Spondias tuberosa mitochondrion, complete genome
Betula_platyphylla-chr1|169158-171397	1-1038	1038	mt	Malpighiales	NC_046754	Salix paraflabellaris mitochondrion, complete genome
Fagus_sylvatica-chr1|415693-419037	2007-3036	1030	mt	Caryophyllales	MT318702	Fagopyrum esculentum cultivar Dasha chromosome 1 mitochondrion, complete sequence
Platycarya_strobilacea-chr1|44298-46586	431-1451	1021	mt	Ranunculales	MT568500	Anemone maxima mitochondrion, complete genome
Betula_platyphylla-chr1|248048-250535	822-1840	1019	mt	Amborellales	KF754803	Amborella trichopoda chromosome I mitochondrion, complete sequence
Morella_rubra-chr1|84479-85494	1-1015	1015	mt	Ericales	MK574877	Camellia sinensis var. assamica chromosome 2 mitochondrion, complete sequence
Morella_rubra-chr1|218413-220549	51-1061	1011	mt	Cucurbitales	NC_050067	Luffa acutangula mitochondrion, complete genome >gi|1878277940|gb|MT374097.1| Luffa acutangula mitochondrion, complete genome
Morella_rubra-chr1|27646-30177	1481-2479	999	mt	Asparagales	AP018389	Allium cepa Momiji-3 mitochondrial DNA, complete sequence, subgenome: MC2
Morella_rubra-chr1|51668-55838	1065-2062	998	mt	Ranunculales	MT568500	Anemone maxima mitochondrion, complete genome
Corylus_avellana-chr1|385934-386924	1-990	990	mt	Amborellales	KF754799	Amborella trichopoda chromosome V mitochondrion, complete sequence
Morella_rubra-chr1|226613-227603	1-990	990	mt	Lamiales	MG372118	Olea europaea subsp. europaea isolate Vallee du Fango 5 mitochondrion, complete genome
Lithocarpus_fenestratus-chr3|561-1550	1-989	989	mt	Rosales	MW080658	Pyrus betulifolia mitochondrion, complete genome
Platycarya_strobilacea-chr1|420417-421408	7-991	985	mt	Sapindales	NC_045036	Spondias tuberosa mitochondrion, complete genome >gi|1737759125|gb|MN057921.1| Spondias tuberosa mitochondrion, complete genome
Morella_rubra-chr1|175921-181343	4109-5087	979	mt	Lamiales	MG372115	Chionanthus rupicola voucher K:W. Takeuchi et al. 15149 mitochondrion, complete genome
Alnus_glutinosa-chr2|89646-90851	1-970	970	mt	Magnoliales	MN206019	Magnolia biondii mitochondrion, complete genome
Casuarina_equisetifolia-chr1|166463-168459	751-1720	970	mt	Proteales	KR610474	Nelumbo nucifera mitochondrion, complete genome
Casuarina_glauca-chr2|110461-113991	78-1027	950	mt	Sapindales	MK333231	Xanthoceras sorbifolium mitochondrion, complete genome
Lithocarpus_fenestratus-chr5|29432-30401	22-969	948	mt	Lamiales	KX545367	Hesperelaea palmeri voucher E. Palmer 81 (MO) mitochondrion, complete genome
Betula_platyphylla-chr1|234700-236863	691-1636	946	mt	Arecales	MH176158	Phoenix dactylifera cultivar Naghal mitochondrion, complete genome
Fagus_sylvatica-chr1|415693-419037	1064-2006	943	mt	Caryophyllales	MT318704	Fagopyrum esculentum cultivar Dasha chromosome 5 mitochondrion, complete sequence
Casuarina_equisetifolia-chr1|225841-227099	2-938	937	mt	Amborellales	KF754803	Amborella trichopoda chromosome I mitochondrion, complete sequence
Platycarya_strobilacea-chr1|317972-319924	1023-1952	930	mt	Apiales	KX887330	Bupleurum falcatum mitochondrion, complete genome
Casuarina_equisetifolia-chr2|192018-193531	146-1071	926	mt	Amborellales	KF754803	Amborella trichopoda chromosome I mitochondrion, complete sequence
Fagus_sylvatica-chr1|408580-412931	3442-4351	910	other	Malpighiales	XR_844865	Populus euphratica uncharacterized LOC105138827 (LOC105138827), ncRNA
Morella_rubra-chr1|49762-51318	526-1433	908	mt	Arecales	KX028885	Cocos nucifera mitochondrion, complete genome
Platycarya_strobilacea-chr1|274503-275724	315-1221	907	mt	Lamiales	MG372121	Olea europaea subsp. laperrinei isolate Adjelella 10 mitochondrion, complete genome
Juglans_cathayensis-chr1|216245-218182	595-1500	906	mt	Alismatales	KC208619	Butomus umbellatus mitochondrion, complete genome
Juglans_regia-chr2|111139-112045	1-906	906	mt	Santalales	KJ129610	Viscum album voucher C2546 mitochondrion, complete genome
Carpinus_cordata-chr2|84292-85183	1-891	891	mt	Gentianales	KJ485850	Rhazya stricta mitochondrion, complete genome
Carpinus_cordata-chr1|662680-664000	1-885	885	mt	Lamiales	MN723864	Ligustrum quihoui mitochondrion, complete genome
Fagus_sylvatica-chr1|64752-65858	113-997	885	mt	Magnoliales	MN206019	Magnolia biondii mitochondrion, complete genome
Fagus_sylvatica-chr1|46189-47073	1-884	884	mt	Asparagales	MT483944	Asparagus officinalis cultivar Atlas mitochondrion, complete genome
Juglans_cathayensis-chr1|705344-706703	476-1359	884	mt	Magnoliales	MN206019	Magnolia biondii mitochondrion, complete genome
Fagus_sylvatica-chr1|172764-174934	7-889	883	pt	Rosales	MT901727	Prunus cerasifera isolate DM612_4 chloroplast, partial genome
Quercus_variabilis-chr1|226568-231305	1030-1909	880	mt	Magnoliales	MN206019	Magnolia biondii mitochondrion, complete genome
Casuarina_equisetifolia-chr1|4216-7274	1888-2765	878	mt	Amborellales	KF754803	Amborella trichopoda chromosome I mitochondrion, complete sequence
Casuarina_equisetifolia-chr2|45964-47083	242-1119	878	mt	Amborellales	KF754803	Amborella trichopoda chromosome I mitochondrion, complete sequence
Juglans_hindsii-chr1|250498-251405	1-876	876	mt	Malpighiales	NC_046754	Salix paraflabellaris mitochondrion, complete genome
Morella_rubra-chr2|222127-223291	138-1012	875	mt	Brassicales	KT988071	Schrenkiella parvula mitochondrion, complete genome
Castanea_mollissima-chr1|154305-155318	4-876	873	mt	Austrobaileyales	NC_042758	Schisandra sphenanthera mitochondrion, complete genome
Casuarina_glauca-chr2|14816-15687	1-871	871	mt	Amborellales	KF754803	Amborella trichopoda chromosome I mitochondrion, complete sequence
Pterocarya_stenoptera-chr1|516472-518572	1221-2089	869	mt	Sapindales	NC_050850	Sapindus mukorossi mitochondrion, complete genome
Casuarina_equisetifolia-chr2|96845-97709	1-864	864	mt	Amborellales	KF754803	Amborella trichopoda chromosome I mitochondrion, complete sequence
Juglans_cathayensis-chr1|150669-151533	2-863	862	mt	Amborellales	KF754803	Amborella trichopoda chromosome I mitochondrion, complete sequence
Betula_platyphylla-chr1|314391-315662	1-856	856	mt	Malpighiales	HQ874649	Ricinus communis mitochondrion, complete genome
Cyclocarya_paliurus-chr1|423571-424423	1-852	852	mt	Magnoliales	MN206019	Magnolia biondii mitochondrion, complete genome
Fagus_sylvatica-chr1|66598-69350	157-1004	848	mt	Celastrales	MW009108	Euonymus alatus mitochondrion, complete genome
Morella_rubra-chr1|266374-267228	6-849	844	other	Fagales	XM_024068117	Quercus suber ubiquitin carboxyl-terminal hydrolase 23-like (LOC112035290), mRNA
Carpinus_cordata-chr1|303549-304642	252-1093	842	mt	Sapindales	MK333231	Xanthoceras sorbifolium mitochondrion, complete genome
Juglans_hindsii-chr1|705452-708142	361-1201	841	mt	Lamiales	KT959112	Castilleja paramensis mitochondrion, complete genome
Fagus_sylvatica-chr1|340372-341209	1-834	834	mt	Brassicales	EU431224	Carica papaya mitochondrion, complete genome
Casuarina_equisetifolia-chr1|240351-241182	1-831	831	mt	Amborellales	KF754803	Amborella trichopoda chromosome I mitochondrion, complete sequence
Casuarina_equisetifolia-chr1|109995-113521	68-897	830	mt	Vitales	LR738918	Vitis riparia x Vitis cinerea genome assembly, organelle: mitochondrion
Casuarina_equisetifolia-chr1|236268-238504	1-829	829	mt	Amborellales	KF754803	Amborella trichopoda chromosome I mitochondrion, complete sequence
Carpinus_cordata-chr1|458670-459498	1-828	828	other	Rosales	AP021797	Prunus dulcis DNA, unplaced-scaffold_1460
Platycarya_strobilacea-chr1|44298-46586	1463-2288	826	mt	Ericales	MW030508	Rhododendron simsii mitochondrion, complete genome
Cyclocarya_paliurus-chr1|507091-508440	109-931	823	pt	Piperales	AP018513	Asarum costatum chloroplast DNA, nearly complete genome
Morella_rubra-chr1|208435-212080	478-1300	823	mt	Lamiales	MG372121	Olea europaea subsp. laperrinei isolate Adjelella 10 mitochondrion, complete genome
Fagus_sylvatica-chr1|251455-253358	984-1802	819	mt	Brassicales	KJ820684	Batis maritima mitochondrion, complete genome
Quercus_variabilis-chr1|253860-254693	1-813	813	mt	Brassicales	KJ820684	Batis maritima mitochondrion, complete genome
Fagus_sylvatica-chr1|297812-298756	1-812	812	other	Fagales	LR899428	Corylus avellana genome assembly, chromosome: ca6
Juglans_hindsii-chr1|519026-519836	1-810	810	mt	Lamiales	MN723864	Ligustrum quihoui mitochondrion, complete genome
Betula_platyphylla-chr1|248048-250535	6-814	809	mt	Amborellales	KF754803	Amborella trichopoda chromosome I mitochondrion, complete sequence
Quercus_variabilis-chr1|7277-8995	755-1559	805	mt	Celastrales	MW009108	Euonymus alatus mitochondrion, complete genome
Casuarina_equisetifolia-chr2|79718-80705	1-794	794	mt	Proteales	KR610474	Nelumbo nucifera mitochondrion, complete genome
Quercus_suber-chr1|463739-466760	1416-2208	793	mt	Lamiales	MG372118	Olea europaea subsp. europaea isolate Vallee du Fango 5 mitochondrion, complete genome
Fagus_sylvatica-chr1|139382-141198	1-792	792	mt	Solanales	MH168706	Nicotiana tabacum/Hyoscyamus niger cybrid isolate rcMv-1-1g_c5 mitochondrion, complete sequence
Morella_rubra-chr1|174047-174837	1-790	790	mt	Lamiales	MG372121	Olea europaea subsp. laperrinei isolate Adjelella 10 mitochondrion, complete genome
Juglans_hindsii-chr1|663385-665973	1623-2406	784	mt	Saxifragales	KX270761	Cynomorium coccineum chromosome Ccoc1321 mitochondrion, complete sequence
Casuarina_equisetifolia-chr2|242073-242923	69-850	782	mt	Amborellales	KF754803	Amborella trichopoda chromosome I mitochondrion, complete sequence
Fagus_sylvatica-chr1|485351-486133	1-782	782	mt	Pinales	NC_039746	Pinus Taeda mitochondrion, complete genome
Morella_rubra-chr1|127677-128849	393-1172	780	mt	Austrobaileyales	NC_042758	Schisandra sphenanthera mitochondrion, complete genome
Alnus_glutinosa-chr4|58133-59467	1-778	778	other	Saxifragales	KR559021	Heuchera parviflora var. saurensis voucher Folk 97 (OS), complete genome
Fagus_sylvatica-chr1|58610-64581	2617-3394	778	mt	Malvales	MW057771	Aquilaria sinensis mitochondrion, complete genome
Juglans_microcarpa-chr1|280734-283231	1428-2205	778	other	Rosales	AP021797	Prunus dulcis DNA, unplaced-scaffold_1460
Casuarina_glauca-chr2|110461-113991	1028-1803	776	mt	Austrobaileyales	NC_042758	Schisandra sphenanthera mitochondrion, complete genome
Corylus_avellana-chr1|55432-56204	1-772	772	mt	Santalales	KJ129610	Viscum album voucher C2546 mitochondrion, complete genome
Morella_rubra-chr2|39530-42242	1-769	769	mt	Pinales	NC_039746	Pinus Taeda mitochondrion, complete genome
Casuarina_equisetifolia-chr1|176614-177679	141-907	767	mt	Magnoliales	MN206019	Magnolia biondii mitochondrion, complete genome
Betula_platyphylla-chr1|506452-508036	444-1207	764	mt	Ranunculales	MW013323	Aconitum kusnezoffii mitochondrion, complete genome
Fagus_sylvatica-chr1|468510-471062	1789-2552	764	mt	Celastrales	MW009108	Euonymus alatus mitochondrion, complete genome
Morella_rubra-chr2|34033-37781	2626-3389	764	mt	Rosales	MN061667	Hemiptelea davidii mitochondrion, complete genome
Casuarina_equisetifolia-chr1|109995-113521	1494-2252	759	mt	Solanales	MH168702	Nicotiana tabacum/Hyoscyamus niger cybrid isolate rcMv-1-1g_c1 mitochondrion, complete sequence
Platycarya_strobilacea-chr1|454114-455270	358-1111	754	mt	Lamiales	KX545367	Hesperelaea palmeri voucher E. Palmer 81 (MO) mitochondrion, complete genome
Betula_platyphylla-chr1|173168-174277	16-768	753	mt	Lamiales	MG372120	Olea europaea subsp. guanchica isolate La Gomera 10 mitochondrion, complete genome
Juglans_hindsii-chr1|32689-42174	7050-7802	753	mt	Lamiales	MG372115	Chionanthus rupicola voucher K:W. Takeuchi et al. 15149 mitochondrion, complete genome
Casuarina_equisetifolia-chr1|220565-224370	2627-3374	748	mt	Amborellales	KF754803	Amborella trichopoda chromosome I mitochondrion, complete sequence
Cyclocarya_paliurus-chr1|532937-533795	13-759	747	mt	Malpighiales	HQ874649	Ricinus communis mitochondrion, complete genome
Fagus_sylvatica-chr1|141317-142156	94-839	746	mt	Sapindales	MK431826	Peganum harmala mitochondrion, complete genome
Betula_platyphylla-chr1|160208-161317	1-744	744	mt	Austrobaileyales	NC_042758	Schisandra sphenanthera mitochondrion, complete genome
Alnus_glutinosa-chr2|51925-52704	1-741	741	mt	Amborellales	KF754803	Amborella trichopoda chromosome I mitochondrion, complete sequence
Betula_platyphylla-chr1|418937-419671	1-734	734	mt	Ericales	MK990822	Monotropa hypopitys chromosome 1 mitochondrion, complete sequence
Fagus_sylvatica-chr1|50686-53508	326-1058	733	mt	Myrtales	NC_040010	Eucalyptus grandis mitochondrion, complete genome
Fagus_sylvatica-chr1|58610-64581	4045-4777	733	mt	Rosales	NC_044768	Prunus avium cultivar summit mitochondrion, complete genome
Morella_rubra-chr2|127041-127775	1-732	732	mt	Gentianales	KJ485850	Rhazya stricta mitochondrion, complete genome
Quercus_variabilis-chr1|97759-98763	50-770	721	mt	Saxifragales	KX270757	Cynomorium coccineum chromosome Ccoc947 mitochondrion, complete sequence
Morella_rubra-chr1|208435-212080	1476-2195	720	mt	Arecales	KX028885	Cocos nucifera mitochondrion, complete genome
Ostrya_chinensis-chr1|67568-69393	10-729	720	mt	Lamiales	MN723864	Ligustrum quihoui mitochondrion, complete genome
Lithocarpus_fenestratus-chr1|61964-62682	1-717	717	mt	Fabales	NC_045038	Tamarindus indica mitochondrion, complete genome
Casuarina_equisetifolia-chr2|163466-166409	2012-2727	716	mt	Asparagales	MT483944	Asparagus officinalis cultivar Atlas mitochondrion, complete genome
Betula_platyphylla-chr1|346960-350011	765-1471	707	mt	Austrobaileyales	NC_042758	Schisandra sphenanthera mitochondrion, complete genome
Betula_platyphylla-chr1|346960-350011	1-706	706	mt	Austrobaileyales	NC_042758	Schisandra sphenanthera mitochondrion, complete genome
Casuarina_equisetifolia-chr1|151810-155174	1-706	706	mt	Gentianales	KJ485850	Rhazya stricta mitochondrion, complete genome
Alnus_glutinosa-chr1|151161-153331	1466-2170	705	mt	Amborellales	KF754803	Amborella trichopoda chromosome I mitochondrion, complete sequence
Corylus_avellana-chr1|78864-79569	1-704	704	mt	Lamiales	MN723864	Ligustrum quihoui mitochondrion, complete genome
Fagus_sylvatica-chr1|79253-80637	300-1003	704	mt	Asparagales	KJ501996	Erycina pusilla clone BAC clone 180K03_c2 mitochondrion sequence
Fagus_sylvatica-chr1|379485-381077	8-710	703	mt	Ericales	MW030508	Rhododendron simsii mitochondrion, complete genome
Morella_rubra-chr2|219289-220166	115-815	701	mt	Ericales	KF386162	Vaccinium macrocarpon mitochondrion, complete genome
Corylus_avellana-chr1|224059-224763	1-700	700	mt	Malpighiales	HQ874649	Ricinus communis mitochondrion, complete genome
Casuarina_equisetifolia-chr2|57006-60120	226-921	696	mt	Myrtales	NC_040010	Eucalyptus grandis mitochondrion, complete genome
Casuarina_equisetifolia-chr2|169249-174054	2530-3224	695	mt	Proteales	KR610474	Nelumbo nucifera mitochondrion, complete genome
Pterocarya_stenoptera-chr1|132295-132989	1-694	694	mt	Magnoliales	MN206019	Magnolia biondii mitochondrion, complete genome
Betula_platyphylla-chr1|382042-382735	1-693	693	mt	Pinales	MN965290	Pinus strobus clone PinN13 ribosomal protein S3 (rps3) gene, exons 2 and 3 and partial cds; mitochondrial
Morella_rubra-chr1|51668-55838	2074-2766	693	mt	Lamiales	MG372121	Olea europaea subsp. laperrinei isolate Adjelella 10 mitochondrion, complete genome
Quercus_variabilis-chr1|220704-221972	509-1196	688	mt	Geraniales	KP940515	Geranium maderense voucher TEX:Weng G1046 mitochondrion, complete genome
Casuarina_equisetifolia-chr1|86533-87219	1-686	686	mt	Amborellales	KF754803	Amborella trichopoda chromosome I mitochondrion, complete sequence
Carpinus_cordata-chr1|135160-135859	1-683	683	mt	Pinales	MN965246	Picea abies clone PicN11 ribosomal protein S10 (rps10) gene, complete cds; and NADH dehydrogenase subunit 7 (nad7) gene, exon 5 and partial cds; mitochondrial
Casuarina_equisetifolia-chr1|44964-45647	1-683	683	mt	Amborellales	KF754803	Amborella trichopoda chromosome I mitochondrion, complete sequence
Platycarya_strobilacea-chr1|407160-407840	1-680	680	mt	Lamiales	MN723864	Ligustrum quihoui mitochondrion, complete genome
Morella_rubra-chr1|51668-55838	386-1064	679	mt	Alismatales	KX808393	Stratiotes aloides voucher Seberg et al. C2459 mitochondrion, complete genome
Corylus_avellana-chr1|375641-376940	624-1299	676	mt	Rosales	MN061667	Hemiptelea davidii mitochondrion, complete genome
Lithocarpus_fenestratus-chr3|5667-6461	1-673	673	mt	Ericales	MK574877	Camellia sinensis var. assamica chromosome 2 mitochondrion, complete sequence
Alnus_glutinosa-chr7|15589-18596	2098-2768	671	mt	Ranunculales	MT568500	Anemone maxima mitochondrion, complete genome
Betula_platyphylla-chr1|492682-494738	140-808	669	mt	Ericales	KF386162	Vaccinium macrocarpon mitochondrion, complete genome
Casuarina_equisetifolia-chr2|193724-196903	1617-2283	667	mt	Cucurbitales	GQ856147	Citrullus lanatus mitochondrion, complete genome
Casuarina_equisetifolia-chr2|238413-239329	1-660	660	mt	Amborellales	KF754803	Amborella trichopoda chromosome I mitochondrion, complete sequence
Juglans_regia-chr1|7063-8055	87-745	659	mt	Lamiales	MG987142	Aphyllon epigalium subsp. notocalifornicum mitochondrion, partial genome
Morella_rubra-chr2|88793-90515	583-1240	658	other	Saxifragales	KR559021	Heuchera parviflora var. saurensis voucher Folk 97 (OS), complete genome
Casuarina_equisetifolia-chr1|113635-114415	15-671	657	mt	Lamiales	MG372115	Chionanthus rupicola voucher K:W. Takeuchi et al. 15149 mitochondrion, complete genome
Fagus_sylvatica-chr1|468510-471062	720-1371	652	mt	Caryophyllales	MN683736	Sesuvium portulacastrum mitochondrion, complete genome
Morella_rubra-chr1|88023-88674	1-651	651	mt	Ericales	MW030508	Rhododendron simsii mitochondrion, complete genome
Carpinus_cordata-chr3|36208-37321	25-672	648	mt	Magnoliales	MN206019	Magnolia biondii mitochondrion, complete genome
Juglans_sigillata-chr1|645422-648212	2145-2789	645	other	Saxifragales	KR559021	Heuchera parviflora var. saurensis voucher Folk 97 (OS), complete genome
Casuarina_equisetifolia-chr2|198562-205575	4032-4674	643	other	Malvales	CP023743	Gossypium hirsutum cultivar TM1 chromosome A11
Corylus_avellana-chr1|281250-281958	1-641	641	mt	Austrobaileyales	NC_042758	Schisandra sphenanthera mitochondrion, complete genome
Ostrya_chinensis-chr1|348102-349403	1-639	639	mt	Arecales	MH176158	Phoenix dactylifera cultivar Naghal mitochondrion, complete genome
Juglans_hindsii-chr1|525347-525985	1-638	638	mt	Magnoliales	MN206019	Magnolia biondii mitochondrion, complete genome
Platycarya_strobilacea-chr1|455389-456193	156-792	637	mt	Lamiales	KX545367	Hesperelaea palmeri voucher E. Palmer 81 (MO) mitochondrion, complete genome
Corylus_avellana-chr1|68791-69943	96-731	636	other	Fagales	LR899430	Corylus avellana genome assembly, chromosome: ca8
Platycarya_strobilacea-chr1|62526-63161	1-635	635	mt	Rosales	MN061667	Hemiptelea davidii mitochondrion, complete genome
Quercus_variabilis-chr1|219424-220562	4-638	635	mt	Fabales	KC189947	Vicia faba mitochondrion, complete genome
Alnus_glutinosa-chr5|26026-27532	2-633	632	mt	Magnoliales	MN206019	Magnolia biondii mitochondrion, complete genome
Fagus_sylvatica-chr1|402789-403420	1-631	631	mt	Ericales	MK574877	Camellia sinensis var. assamica chromosome 2 mitochondrion, complete sequence
Juglans_cathayensis-chr1|703508-704140	1-630	630	mt	Magnoliales	MN206019	Magnolia biondii mitochondrion, complete genome
Carpinus_cordata-chr3|66249-66876	1-627	627	mt	Rosales	MN964891	Malus domestica cultivar Yantai fuji 8 mitochondrion, complete genome
Betula_platyphylla-chr1|343409-344038	6-629	624	mt	Proteales	KR610474	Nelumbo nucifera mitochondrion, complete genome
Juglans_hindsii-chr1|651070-651737	32-653	622	other	Poales	LR862143	Ananas comosus var. bracteatus genome assembly, chromosome: 15
Casuarina_equisetifolia-chr1|60240-62308	1360-1979	620	mt	Magnoliales	MK340747	Liriodendron tulipifera mitochondrion, complete genome
Morella_rubra-chr2|57484-58126	25-642	618	mt	Sapindales	NC_045035	Spondias mombin mitochondrion, complete genome
Fagus_sylvatica-chr1|11455-12524	455-1069	615	mt	Ericales	MW030508	Rhododendron simsii mitochondrion, complete genome
Juglans_hindsii-chr1|661339-662574	624-1235	612	mt	Vitales	LR738918	Vitis riparia x Vitis cinerea genome assembly, organelle: mitochondrion
Juglans_regia-chr3|102587-103504	309-917	609	mt	Malpighiales	HQ874649	Ricinus communis mitochondrion, complete genome
Juglans_cathayensis-chr1|497772-499005	627-1233	607	mt	Sapindales	NC_050850	Sapindus mukorossi mitochondrion, complete genome
Casuarina_equisetifolia-chr1|193773-198659	117-721	605	mt	Lamiales	MN723864	Ligustrum quihoui mitochondrion, complete genome
Casuarina_equisetifolia-chr2|16439-21866	1851-2452	602	mt	Ericales	MK574877	Camellia sinensis var. assamica chromosome 2 mitochondrion, complete sequence
Fagus_sylvatica-chr1|196890-197659	1-601	601	mt	Arecales	MH176158	Phoenix dactylifera cultivar Naghal mitochondrion, complete genome
Quercus_variabilis-chr1|226568-231305	2923-3522	600	mt	Malpighiales	MT806745	Salix cardiophylla mitochondrion, complete genome
Casuarina_equisetifolia-chr1|166463-168459	152-750	599	other	Poales	LR862153	Ananas comosus var. bracteatus genome assembly, chromosome: 25
Casuarina_equisetifolia-chr1|193773-198659	776-1374	599	mt	Lamiales	MN723864	Ligustrum quihoui mitochondrion, complete genome
Fagus_sylvatica-chr1|175443-176411	74-672	599	mt	Austrobaileyales	NC_042758	Schisandra sphenanthera mitochondrion, complete genome
Alnus_glutinosa-chr1|69866-73968	310-907	598	mt	Austrobaileyales	NC_042758	Schisandra sphenanthera mitochondrion, complete genome
Morella_rubra-chr1|21174-23554	1152-1749	598	mt	Gentianales	KJ485850	Rhazya stricta mitochondrion, complete genome
Lithocarpus_fenestratus-chr1|73792-74387	1-595	595	other	Saxifragales	MH167512	Hamamelis mollis microsatellite out_2 sequence
Ostrya_chinensis-chr1|326415-327010	1-595	595	mt	Magnoliales	MN206019	Magnolia biondii mitochondrion, complete genome
Alnus_glutinosa-chr3|108-703	1-588	588	mt	Ericales	MK574877	Camellia sinensis var. assamica chromosome 2 mitochondrion, complete sequence
Casuarina_equisetifolia-chr1|241311-243062	1164-1751	588	mt	Lamiales	MG372121	Olea europaea subsp. laperrinei isolate Adjelella 10 mitochondrion, complete genome
Betula_platyphylla-chr1|521951-522734	52-638	587	mt	Vitales	GQ220325	Vitis vinifera strain PN40024 mitochondrion, partial genome
Casuarina_equisetifolia-chr1|227984-229440	1-586	586	mt	Proteales	KR610474	Nelumbo nucifera mitochondrion, complete genome
Juglans_hindsii-chr1|661339-662574	1-585	585	mt	Sapindales	NC_050850	Sapindus mukorossi mitochondrion, complete genome
Casuarina_equisetifolia-chr2|166603-168967	77-658	582	mt	Brassicales	KJ820684	Batis maritima mitochondrion, complete genome
Casuarina_glauca-chr2|15797-18760	1529-2105	577	mt	Malvales	NC_038052	Bombax ceiba mitochondrion, complete genome
Juglans_regia-chr1|53107-53707	25-600	576	mt	Magnoliales	MN206019	Magnolia biondii mitochondrion, complete genome
Juglans_regia-chr1|367004-367580	1-576	576	mt	Magnoliales	MN206019	Magnolia biondii mitochondrion, complete genome
Carpinus_cordata-chr1|2580-3261	1-574	574	mt	Ericales	MW030508	Rhododendron simsii mitochondrion, complete genome
Juglans_sigillata-chr1|645422-648212	690-1263	574	mt	Arecales	MH176158	Phoenix dactylifera cultivar Naghal mitochondrion, complete genome
Casuarina_equisetifolia-chr1|183081-183985	1-570	570	mt	Amborellales	KF754801	Amborella trichopoda chromosome III mitochondrion, complete sequence
Casuarina_glauca-chr2|110461-113991	2922-3491	570	other	Lamiales	XM_022993351	Olea europaea var. sylvestris probable DNA-directed RNA polymerase (LOC111371393), mRNA
Corylus_avellana-chr1|59992-60561	1-569	569	mt	Santalales	KJ129610	Viscum album voucher C2546 mitochondrion, complete genome
Casuarina_equisetifolia-chr2|217511-218079	1-568	568	mt	Amborellales	KF754803	Amborella trichopoda chromosome I mitochondrion, complete sequence
Casuarina_equisetifolia-chr2|169249-174054	4036-4602	567	mt	Zingiberales	LR890029	Musa schizocarpa genome assembly, chromosome: mito3
Lithocarpus_fenestratus-chr1|63015-64560	696-1261	566	mt	Malpighiales	KY216145	Populus davidiana mitochondrion, complete genome
Platycarya_strobilacea-chr1|317972-319924	340-900	561	mt	Rosales	MN964891	Malus domestica cultivar Yantai fuji 8 mitochondrion, complete genome
Betula_platyphylla-chr1|216486-222664	4508-5067	560	mt	Lamiales	MN723864	Ligustrum quihoui mitochondrion, complete genome
Casuarina_equisetifolia-chr1|234135-235577	17-576	560	mt	Sapindales	NC_045035	Spondias mombin mitochondrion, complete genome
Casuarina_equisetifolia-chr2|169249-174054	3382-3940	559	mt	Zingiberales	LR890029	Musa schizocarpa genome assembly, chromosome: mito3
Juglans_regia-chr1|122992-123687	1-557	557	mt	Magnoliales	MN206019	Magnolia biondii mitochondrion, complete genome
Platycarya_strobilacea-chr1|306874-309208	1780-2334	555	mt	Myrtales	KX641464	Lagerstroemia indica mitochondrion, complete genome
Fagus_sylvatica-chr1|103650-105001	798-1351	554	other	Poales	LR862153	Ananas comosus var. bracteatus genome assembly, chromosome: 25
Fagus_sylvatica-chr1|33702-34830	85-637	553	mt	Sapindales	NC_037463	Citrus sinensis mitochondrion, complete genome
Alnus_glutinosa-chr7|7432-7983	1-551	551	mt	Rosales	MN061667	Hemiptelea davidii mitochondrion, complete genome
Corylus_avellana-chr1|295733-296299	16-566	551	mt	Asterales	MG775429	Platycodon grandiflorus mitochondrion, complete genome
Fagus_sylvatica-chr1|354921-355488	17-567	551	mt	Lamiales	MN723864	Ligustrum quihoui mitochondrion, complete genome
Fagus_sylvatica-chr1|408580-412931	853-1403	551	mt	Brassicales	KJ820684	Batis maritima mitochondrion, complete genome
Cyclocarya_paliurus-chr1|368248-368796	1-548	548	mt	Santalales	KJ129610	Viscum album voucher C2546 mitochondrion, complete genome
Casuarina_equisetifolia-chr1|60240-62308	1-547	547	mt	Amborellales	KF754803	Amborella trichopoda chromosome I mitochondrion, complete sequence
Fagus_sylvatica-chr1|50686-53508	1298-1844	547	mt	Fabales	MK426679	Castanospermum australe voucher KUN:Yi14471 mitochondrion, complete genome
Fagus_sylvatica-chr1|494532-495143	65-611	547	mt	Ericales	MK574877	Camellia sinensis var. assamica chromosome 2 mitochondrion, complete sequence
Quercus_variabilis-chr1|291616-292163	1-547	547	mt	Pinales	NC_039746	Pinus Taeda mitochondrion, complete genome
Betula_platyphylla-chr1|245894-247287	1-539	539	mt	Austrobaileyales	NC_042758	Schisandra sphenanthera mitochondrion, complete genome
Casuarina_equisetifolia-chr2|80901-82859	1-539	539	mt	Amborellales	KF754799	Amborella trichopoda chromosome V mitochondrion, complete sequence
Casuarina_glauca-chr2|15797-18760	2244-2782	539	mt	Asterales	NC_042756	Lactuca sativa cultivar Salinas mitochondrion, complete genome
Lithocarpus_fenestratus-chr1|160773-161312	1-539	539	mt	Celastrales	MW009108	Euonymus alatus mitochondrion, complete genome
Ostryopsis_nobilis-chr1|193916-194474	20-558	539	mt	Rosales	MT361980	Cannabis sativa mitochondrion, complete genome
Morella_rubra-chr2|97204-99256	1-537	537	mt	Malpighiales	MT130511	Bruguiera x rhynchopetala mitochondrion, complete genome.
Fagus_sylvatica-chr1|13603-14155	18-552	535	mt	Ericales	MK574877	Camellia sinensis var. assamica chromosome 2 mitochondrion, complete sequence
Platycarya_strobilacea-chr1|468240-468773	1-533	533	mt	Lamiales	MN723864	Ligustrum quihoui mitochondrion, complete genome
Alnus_glutinosa-chr2|96779-98080	1-529	529	mt	Ranunculales	MT568500	Anemone maxima mitochondrion, complete genome
Carpinus_cordata-chr1|665230-666956	446-974	529	mt	Ericales	KF386162	Vaccinium macrocarpon mitochondrion, complete genome
Casuarina_equisetifolia-chr2|184034-184561	1-527	527	mt	Amborellales	KF754803	Amborella trichopoda chromosome I mitochondrion, complete sequence
Juglans_hindsii-chr1|508690-509284	68-594	527	mt	Amborellales	KF754803	Amborella trichopoda chromosome I mitochondrion, complete sequence
Betula_platyphylla-chr1|471781-472307	1-526	526	mt	Asterales	MN175741	Helianthus annuus cultivar CMS line HA89(ANN2) mitochondrion, complete genome
Ostrya_chinensis-chr1|438352-439472	1-526	526	mt	Brassicales	KJ820684	Batis maritima mitochondrion, complete genome
Quercus_variabilis-chr1|237177-238423	3-528	526	mt	Lamiales	KX545367	Hesperelaea palmeri voucher E. Palmer 81 (MO) mitochondrion, complete genome
Betula_platyphylla-chr1|48178-52387	3689-4209	521	mt	Sapindales	MK431826	Peganum harmala mitochondrion, complete genome
Morella_rubra-chr1|86728-87481	1-520	520	mt	Lamiales	MG372121	Olea europaea subsp. laperrinei isolate Adjelella 10 mitochondrion, complete genome
Casuarina_equisetifolia-chr1|50858-51374	1-516	516	mt	Caryophyllales	NC_039531	Nepenthes ventricosa x Nepenthes alata isolate NEP-CB1 mitochondrion, complete genome
Quercus_variabilis-chr1|256934-258109	260-774	515	mt	Malpighiales	AP014526	Hevea brasiliensis mitochondrial DNA, complete genome
Morella_rubra-chr1|30993-31502	1-509	509	mt	Malpighiales	AP014526	Hevea brasiliensis mitochondrial DNA, complete genome
Casuarina_equisetifolia-chr2|206369-207134	253-760	508	mt	Arecales	KX028885	Cocos nucifera mitochondrion, complete genome
Alnus_glutinosa-chr4|57514-58020	1-506	506	other	Saxifragales	KR559021	Heuchera parviflora var. saurensis voucher Folk 97 (OS), complete genome
Carpinus_cordata-chr2|53050-57591	4037-4541	505	mt	Fabales	NC_045038	Tamarindus indica mitochondrion, complete genome
Morella_rubra-chr1|145432-148031	1878-2381	504	mt	Saxifragales	KX270759	Cynomorium coccineum chromosome Ccoc1268 mitochondrion, complete sequence
Casuarina_equisetifolia-chr1|220565-224370	2046-2548	503	mt	Malpighiales	NC_045136	Manihot esculenta mitochondrion, complete genome
Platycarya_strobilacea-chr1|66593-67096	1-503	503	mt	Sapindales	MK333231	Xanthoceras sorbifolium mitochondrion, complete genome
Morella_rubra-chr1|199443-200246	303-803	501	mt	Lamiales	MN723864	Ligustrum quihoui mitochondrion, complete genome
Juglans_hindsii-chr1|428922-429421	1-499	499	mt	Aquifoliales	NC_045078	Ilex pubescens mitochondrion, complete genome
Morella_rubra-chr1|88779-89278	1-499	499	mt	Ericales	MW030508	Rhododendron simsii mitochondrion, complete genome
Betula_platyphylla-chr1|293468-293979	1-498	498	mt	Austrobaileyales	NC_042758	Schisandra sphenanthera mitochondrion, complete genome
Casuarina_equisetifolia-chr2|98338-98835	1-497	497	mt	Amborellales	KF754801	Amborella trichopoda chromosome III mitochondrion, complete sequence
Alnus_glutinosa-chr8|15751-16249	4-496	493	mt	Amborellales	KF754803	Amborella trichopoda chromosome I mitochondrion, complete sequence
Quercus_suber-chr1|463739-466760	506-997	492	mt	Fabales	AP014717	Vigna radiata var. sublobata mitochondrial DNA, complete sequence, cultivar: TC1966
Juglans_sigillata-chr1|311909-313742	183-673	491	mt	Malvales	MF163174	Hibiscus cannabinus mitochondrion, complete genome
Corylus_avellana-chr1|267696-270334	719-1208	490	mt	Ericales	MK574877	Camellia sinensis var. assamica chromosome 2 mitochondrion, complete sequence
Carpinus_cordata-chr1|185122-185720	1-489	489	mt	Ranunculales	MT568500	Anemone maxima mitochondrion, complete genome
Casuarina_equisetifolia-chr2|178993-179480	1-487	487	mt	Amborellales	KF754801	Amborella trichopoda chromosome III mitochondrion, complete sequence
Platycarya_strobilacea-chr1|342585-343514	424-910	487	mt	Fabales	NC_045038	Tamarindus indica mitochondrion, complete genome
Morella_rubra-chr1|141476-144861	1941-2426	486	other	Saxifragales	KR559021	Heuchera parviflora var. saurensis voucher Folk 97 (OS), complete genome
Quercus_suber-chr1|259465-259952	2-487	486	mt	Pinales	NC_039746	Pinus Taeda mitochondrion, complete genome
Juglans_cathayensis-chr1|616351-617117	159-641	483	mt	Asparagales	MT483944	Asparagus officinalis cultivar Atlas mitochondrion, complete genome
Alnus_glutinosa-chr9|6955-7435	1-480	480	mt	Vitales	LR738918	Vitis riparia x Vitis cinerea genome assembly, organelle: mitochondrion
Morella_rubra-chr1|205176-205809	1-478	478	mt	Sapindales	NC_037463	Citrus sinensis mitochondrion, complete genome
Alnus_glutinosa-chr14|5267-5744	1-477	477	mt	Aquifoliales	NC_045078	Ilex pubescens mitochondrion, complete genome
Casuarina_equisetifolia-chr1|230442-233615	1-477	477	mt	Magnoliales	MN206019	Magnolia biondii mitochondrion, complete genome
Lithocarpus_fenestratus-chr1|111365-112060	1-475	475	mt	Pinales	NC_039746	Pinus Taeda mitochondrion, complete genome
Ostryopsis_nobilis-chr1|175300-176910	615-1088	474	mt	Ericales	KF386162	Vaccinium macrocarpon mitochondrion, complete genome
Alnus_glutinosa-chr3|8104-8586	1-472	472	mt	Magnoliales	MN206019	Magnolia biondii mitochondrion, complete genome
Corylus_avellana-chr1|40190-42109	45-515	471	mt	Lamiales	MG372115	Chionanthus rupicola voucher K:W. Takeuchi et al. 15149 mitochondrion, complete genome
Casuarina_equisetifolia-chr2|16439-21866	832-1301	470	mt	Malpighiales	NC_045136	Manihot esculenta mitochondrion, complete genome
Casuarina_equisetifolia-chr2|80901-82859	544-1013	470	mt	Amborellales	KF754801	Amborella trichopoda chromosome III mitochondrion, complete sequence
Morella_rubra-chr2|129425-130497	250-719	470	other	Saxifragales	KR559021	Heuchera parviflora var. saurensis voucher Folk 97 (OS), complete genome
Juglans_hindsii-chr1|663385-665973	1-465	465	mt	Vitales	LR738918	Vitis riparia x Vitis cinerea genome assembly, organelle: mitochondrion
Corylus_avellana-chr1|439601-440064	1-463	463	other	Fagales	LR899433	Corylus avellana genome assembly, chromosome: ca11
Fagus_sylvatica-chr1|300876-303720	87-548	462	other	Saxifragales	KR559021	Heuchera parviflora var. saurensis voucher Folk 97 (OS), complete genome
Juglans_hindsii-chr1|305774-306236	1-462	462	mt	Magnoliales	MN206019	Magnolia biondii mitochondrion, complete genome
Fagus_sylvatica-chr1|100612-102017	451-911	461	mt	Brassicales	KJ820684	Batis maritima mitochondrion, complete genome
Casuarina_equisetifolia-chr1|62452-65749	169-628	460	mt	Austrobaileyales	NC_042758	Schisandra sphenanthera mitochondrion, complete genome
Fagus_sylvatica-chr1|102614-103177	22-481	460	mt	Caryophyllales	NC_039531	Nepenthes ventricosa x Nepenthes alata isolate NEP-CB1 mitochondrion, complete genome
Alnus_glutinosa-chr5|11565-12203	180-638	459	mt	Amborellales	KF754803	Amborella trichopoda chromosome I mitochondrion, complete sequence
Fagus_sylvatica-chr1|408580-412931	2220-2677	458	other	Saxifragales	KR559021	Heuchera parviflora var. saurensis voucher Folk 97 (OS), complete genome
Fagus_sylvatica-chr1|283003-283549	1-458	458	mt	Amborellales	KF754803	Amborella trichopoda chromosome I mitochondrion, complete sequence
Fagus_sylvatica-chr1|450037-450754	1-458	458	mt	Magnoliales	MN206019	Magnolia biondii mitochondrion, complete genome
Juglans_hindsii-chr1|15251-15709	1-458	458	mt	Malpighiales	HQ874649	Ricinus communis mitochondrion, complete genome
Corylus_avellana-chr2|54283-56425	813-1268	456	mt	Amborellales	KF754803	Amborella trichopoda chromosome I mitochondrion, complete sequence
Cyclocarya_paliurus-chr1|461240-462345	1-456	456	mt	Aquifoliales	NC_045078	Ilex pubescens mitochondrion, complete genome
Carpinus_cordata-chr2|40681-41136	1-455	455	mt	Lamiales	MG372115	Chionanthus rupicola voucher K:W. Takeuchi et al. 15149 mitochondrion, complete genome
Morella_rubra-chr2|128175-128628	1-453	453	mt	Gentianales	KJ485850	Rhazya stricta mitochondrion, complete genome
Quercus_variabilis-chr1|100465-100927	10-462	453	mt	Rosales	MN964891	Malus domestica cultivar Yantai fuji 8 mitochondrion, complete genome
Castanea_mollissima-chr1|336408-337088	202-651	450	mt	Amborellales	KF754803	Amborella trichopoda chromosome I mitochondrion, complete sequence
Casuarina_equisetifolia-chr2|239986-240435	1-449	449	mt	Amborellales	KF754803	Amborella trichopoda chromosome I mitochondrion, complete sequence
Fagus_sylvatica-chr1|323912-324404	44-492	449	mt	Aquifoliales	NC_045078	Ilex pubescens mitochondrion, complete genome
Lithocarpus_fenestratus-chr3|2096-2543	1-447	447	mt	Ericales	MW030508	Rhododendron simsii mitochondrion, complete genome
Betula_platyphylla-chr1|151464-151910	1-446	446	mt	Magnoliales	MK340747	Liriodendron tulipifera mitochondrion, complete genome
Cyclocarya_paliurus-chr1|498197-498879	65-510	446	mt	Celastrales	MW009108	Euonymus alatus mitochondrion, complete genome
Lithocarpus_fenestratus-chr3|4235-5414	1-446	446	mt	Ericales	MK990822	Monotropa hypopitys chromosome 1 mitochondrion, complete sequence
Casuarina_equisetifolia-chr2|233775-235152	646-1090	445	mt	Lamiales	KT959112	Castilleja paramensis mitochondrion, complete genome
Morella_rubra-chr2|99360-101168	206-650	445	mt	Ericales	MK574877	Camellia sinensis var. assamica chromosome 2 mitochondrion, complete sequence
Alnus_glutinosa-chr3|1111-1564	10-453	444	other	Rosales	AP021797	Prunus dulcis DNA, unplaced-scaffold_1460
Alnus_glutinosa-chr7|15589-18596	1601-2043	443	mt	Sapindales	NC_037463	Citrus sinensis mitochondrion, complete genome
Betula_platyphylla-chr1|228408-229193	343-785	443	mt	Pinales	MN965120	Araucaria heterophylla clone AraN21 NADH dehydrogenase subunit 1 (nad1) gene, exon 2 and partial cds; mitochondrial
Alnus_glutinosa-chr1|45269-45711	1-442	442	mt	Ericales	MW030508	Rhododendron simsii mitochondrion, complete genome
Casuarina_equisetifolia-chr2|182160-182600	1-440	440	mt	Amborellales	KF754803	Amborella trichopoda chromosome I mitochondrion, complete sequence
Fagus_sylvatica-chr1|468510-471062	224-663	440	mt	Gentianales	MF611847	Cynanchum wilfordii chromosome 1 mitochondrion, complete sequence
Quercus_suber-chr1|398139-399832	93-531	439	mt	Asterales	NC_037949	Codonopsis lanceolata mitochondrion, complete genome >gi|1393489206|gb|MG775430.1| Codonopsis lanceolata voucher IT239919 mitochondrion, complete genome
Casuarina_equisetifolia-chr2|47497-47936	2-439	438	mt	Amborellales	KF754801	Amborella trichopoda chromosome III mitochondrion, complete sequence
Platycarya_strobilacea-chr1|477963-478583	183-620	438	mt	Amborellales	KF754800	Amborella trichopoda chromosome IV mitochondrion, complete sequence
Carpinus_cordata-chr3|36208-37321	673-1108	436	mt	Rosales	MN964891	Malus domestica cultivar Yantai fuji 8 mitochondrion, complete genome
Casuarina_equisetifolia-chr2|32256-37851	1146-1581	436	mt	Amborellales	KF754803	Amborella trichopoda chromosome I mitochondrion, complete sequence
Betula_platyphylla-chr1|216486-222664	200-632	433	other	Poales	LR862153	Ananas comosus var. bracteatus genome assembly, chromosome: 25
Morella_rubra-chr1|15466-15910	1-432	432	mt	Asparagales	MT483944	Asparagus officinalis cultivar Atlas mitochondrion, complete genome
Casuarina_equisetifolia-chr1|81699-83167	964-1394	431	mt	Brassicales	KJ820684	Batis maritima mitochondrion, complete genome
Casuarina_equisetifolia-chr2|183042-183487	15-445	431	mt	Amborellales	KF754803	Amborella trichopoda chromosome I mitochondrion, complete sequence
Alnus_glutinosa-chr6|18222-18655	1-430	430	other	Saxifragales	KR559021	Heuchera parviflora var. saurensis voucher Folk 97 (OS), complete genome
Juglans_hindsii-chr1|571575-574581	15-444	430	mt	Amborellales	KF754803	Amborella trichopoda chromosome I mitochondrion, complete sequence
Casuarina_equisetifolia-chr2|189066-190613	328-756	429	mt	Amborellales	KF754801	Amborella trichopoda chromosome III mitochondrion, complete sequence
Juglans_regia-chr1|308304-313160	3866-4294	429	mt	Celastrales	MW009108	Euonymus alatus mitochondrion, complete genome
Platycarya_strobilacea-chr1|492999-493655	80-507	428	mt	Lamiales	MG372115	Chionanthus rupicola voucher K:W. Takeuchi et al. 15149 mitochondrion, complete genome
Quercus_suber-chr1|238529-240128	878-1305	428	other	Brassicales	LR778310	Raphanus sativus genome assembly, chromosome: 1
Betula_platyphylla-chr1|332892-337473	1698-2123	426	mt	Geraniales	KP940515	Geranium maderense voucher TEX:Weng G1046 mitochondrion, complete genome
Betula_platyphylla-chr1|501374-502827	1028-1453	426	mt	Lamiales	MN723864	Ligustrum quihoui mitochondrion, complete genome
Betula_platyphylla-chr1|332892-337473	764-1187	424	mt	Proteales	KR610474	Nelumbo nucifera mitochondrion, complete genome
Lithocarpus_fenestratus-chr1|160052-160585	7-429	423	mt	Sapindales	MK431826	Peganum harmala mitochondrion, complete genome
Fagus_sylvatica-chr1|28253-29085	411-832	422	other	Saxifragales	KR559021	Heuchera parviflora var. saurensis voucher Folk 97 (OS), complete genome
Fagus_sylvatica-chr1|103650-105001	202-623	422	mt	Rosales	NC_044768	Prunus avium cultivar summit mitochondrion, complete genome
Corylus_avellana-chr1|68791-69943	732-1152	421	mt	Magnoliales	MN206019	Magnolia biondii mitochondrion, complete genome
Casuarina_equisetifolia-chr1|193773-198659	1620-2037	418	mt	Malpighiales	MT130511	Bruguiera x rhynchopetala mitochondrion, complete genome.
Cyclocarya_paliurus-chr1|507091-508440	932-1349	418	mt	Rosales	MT361980	Cannabis sativa mitochondrion, complete genome
Platycarya_strobilacea-chr1|306874-309208	973-1390	418	mt	Asterales	MG775429	Platycodon grandiflorus mitochondrion, complete genome
Quercus_suber-chr1|463739-466760	998-1415	418	mt	Asterales	MN661146	Paraprenanthes diversifolia mitochondrion, complete genome
Casuarina_equisetifolia-chr1|244253-247286	1178-1594	417	mt	Malvales	NC_038052	Bombax ceiba mitochondrion, complete genome
Juglans_hindsii-chr1|274749-275563	110-526	417	mt	Aquifoliales	NC_045078	Ilex pubescens mitochondrion, complete genome
Morella_rubra-chr2|152555-152970	1-415	415	mt	Aquifoliales	NC_045078	Ilex pubescens mitochondrion, complete genome
Casuarina_equisetifolia-chr1|230442-233615	922-1335	414	mt	Amborellales	KF754803	Amborella trichopoda chromosome I mitochondrion, complete sequence
Cyclocarya_paliurus-chr1|148180-149368	402-815	414	mt	Ericales	MT130509	Aegiceras corniculatum mitochondrion, complete genome.
Juglans_hindsii-chr1|32689-42174	555-965	411	mt	Caryophyllales	FQ014226	Beta vulgaris subsp. maritima genotype male-sterile E mitochondrion, partial genome
Platycarya_strobilacea-chr1|324548-324959	1-411	411	mt	Saxifragales	KX270795	Cynomorium coccineum chromosome Ccoc11994 mitochondrion, complete sequence
Casuarina_equisetifolia-chr1|120588-124415	3296-3704	409	mt	Fabales	NC_039768	Glycine soja mitochondrion, complete genome
Platycarya_strobilacea-chr1|417204-417649	37-445	409	mt	Asparagales	MH548362	Allium cepa mitochondrion, partial genome
Morella_rubra-chr2|39530-42242	1551-1955	405	other	Poales	LR862153	Ananas comosus var. bracteatus genome assembly, chromosome: 25
Casuarina_equisetifolia-chr2|85333-85737	1-404	404	mt	Amborellales	KF754803	Amborella trichopoda chromosome I mitochondrion, complete sequence
Alnus_glutinosa-chr1|83853-84345	90-492	403	other	Saxifragales	KR559021	Heuchera parviflora var. saurensis voucher Folk 97 (OS), complete genome
Fagus_sylvatica-chr1|150121-155058	456-858	403	mt	Aquifoliales	NC_045078	Ilex pubescens mitochondrion, complete genome
Morella_rubra-chr1|217843-218249	1-403	403	mt	Lamiales	KX545367	Hesperelaea palmeri voucher E. Palmer 81 (MO) mitochondrion, complete genome
Alnus_glutinosa-chr4|12846-13265	1-402	402	mt	Magnoliales	MK340747	Liriodendron tulipifera mitochondrion, complete genome
Quercus_variabilis-chr1|226568-231305	3893-4294	402	mt	Saxifragales	MK715680	Rhodoleia championii microsatellite RHO502 sequence; mitochondrial
Carpinus_cordata-chr1|459613-460014	1-401	401	mt	Lamiales	MN723864	Ligustrum quihoui mitochondrion, complete genome
Corylus_avellana-chr2|54283-56425	1742-2142	401	mt	Magnoliales	MN206019	Magnolia biondii mitochondrion, complete genome
Juglans_regia-chr1|216371-216772	1-401	401	mt	Lamiales	MN723864	Ligustrum quihoui mitochondrion, complete genome
Fagus_sylvatica-chr1|408580-412931	453-852	400	mt	Brassicales	KJ820684	Batis maritima mitochondrion, complete genome
Lithocarpus_fenestratus-chr3|61855-62297	1-400	400	mt	Ericales	MW030508	Rhododendron simsii mitochondrion, complete genome
Corylus_avellana-chr2|82529-82928	1-399	399	mt	Santalales	KJ129610	Viscum album voucher C2546 mitochondrion, complete genome
Fagus_sylvatica-chr1|150121-155058	3434-3830	397	mt	Pinales	MT797188	Larix sibirica chromosome 2 mitochondrion, complete sequence
Carpinus_cordata-chr1|111663-112059	1-396	396	mt	Lamiales	MG372115	Chionanthus rupicola voucher K:W. Takeuchi et al. 15149 mitochondrion, complete genome
Carpinus_cordata-chr1|606095-607169	407-802	396	mt	Myrtales	KX641464	Lagerstroemia indica mitochondrion, complete genome
Casuarina_equisetifolia-chr2|43288-44603	435-830	396	mt	Asterales	MH704580	Helianthus annuus cultivar HA89(MAX1) CMS mitochondrion, complete genome
Platycarya_strobilacea-chr1|310897-311374	1-396	396	mt	Aquifoliales	NC_045078	Ilex pubescens mitochondrion, complete genome
Juglans_hindsii-chr1|32689-42174	3951-4345	395	mt	Ranunculales	MW013323	Aconitum kusnezoffii mitochondrion, complete genome
Juglans_cathayensis-chr1|386772-387475	107-500	394	mt	Lamiales	JN098455	Mimulus guttatus mitochondrion, complete genome
Platycarya_strobilacea-chr1|228483-228884	2-394	393	mt	Lamiales	MG372121	Olea europaea subsp. laperrinei isolate Adjelella 10 mitochondrion, complete genome
Alnus_glutinosa-chr1|17108-17859	128-519	392	mt	Magnoliales	MK340747	Liriodendron tulipifera mitochondrion, complete genome
Casuarina_equisetifolia-chr1|120588-124415	30-420	391	other	Lamiales	XM_022993337	Olea europaea var. sylvestris DNA polymerase-like (LOC111371388), mRNA
Quercus_variabilis-chr1|161699-162089	1-390	390	mt	Lamiales	MN723864	Ligustrum quihoui mitochondrion, complete genome
Betula_platyphylla-chr1|176141-176530	1-389	389	mt	Rosales	MN964891	Malus domestica cultivar Yantai fuji 8 mitochondrion, complete genome
Juglans_hindsii-chr1|304595-305127	144-532	389	mt	Rosales	MN061667	Hemiptelea davidii mitochondrion, complete genome
Lithocarpus_fenestratus-chr4|35795-36760	48-436	389	mt	Vitales	LR738918	Vitis riparia x Vitis cinerea genome assembly, organelle: mitochondrion
Juglans_hindsii-chr1|527249-527636	1-387	387	mt	Magnoliales	MN206019	Magnolia biondii mitochondrion, complete genome
Corylus_avellana-chr1|176729-177219	105-490	386	other	Fagales	LR899430	Corylus avellana genome assembly, chromosome: ca8
Fagus_sylvatica-chr1|466129-467022	316-701	386	mt	Sapindales	NC_045035	Spondias mombin mitochondrion, complete genome
Morella_rubra-chr2|108518-108904	1-386	386	mt	Lamiales	KX545367	Hesperelaea palmeri voucher E. Palmer 81 (MO) mitochondrion, complete genome
Morella_rubra-chr2|214897-215437	155-540	386	mt	Ericales	MK990822	Monotropa hypopitys chromosome 1 mitochondrion, complete sequence
Ostrya_chinensis-chr1|432655-433689	629-1013	385	other	Poales	LR862153	Ananas comosus var. bracteatus genome assembly, chromosome: 25
Betula_platyphylla-chr1|341649-343251	442-825	384	other	Fabales	CP030989	Arachis hypogaea cultivar Shitouqi chromosome A07
Fagus_sylvatica-chr1|105874-106414	1-384	384	mt	Santalales	MT902145	Malania oleifera mitochondrion, complete genome
Fagus_sylvatica-chr1|143188-146738	687-1070	384	mt	Aquifoliales	NC_045078	Ilex pubescens mitochondrion, complete genome
Juglans_cathayensis-chr1|469887-470601	330-713	384	mt	Austrobaileyales	NC_042758	Schisandra sphenanthera mitochondrion, complete genome
Betula_platyphylla-chr1|48178-52387	1-383	383	other	Saxifragales	MH167504	Hamamelis mollis microsatellite out_5 sequence
Casuarina_equisetifolia-chr1|236268-238504	1100-1482	383	mt	Lamiales	MG372121	Olea europaea subsp. laperrinei isolate Adjelella 10 mitochondrion, complete genome
Corylus_avellana-chr1|247529-247911	1-382	382	mt	Solanales	NC_044153	Physochlaina orientalis mitochondrion, complete genome
Juglans_hindsii-chr1|32689-42174	5006-5387	382	mt	Lamiales	MH757117	Haberlea rhodopensis mitochondrion, complete genome
Morella_rubra-chr2|88793-90515	202-582	381	mt	Ericales	MK574876	Camellia sinensis var. assamica chromosome 1 mitochondrion, complete sequence
Pterocarya_stenoptera-chr1|28340-28843	1-381	381	mt	Sapindales	MK431826	Peganum harmala mitochondrion, complete genome
Morella_rubra-chr1|89571-89951	1-380	380	mt	Ericales	MW030508	Rhododendron simsii mitochondrion, complete genome
Ostryopsis_nobilis-chr1|175300-176910	221-600	380	mt	Lamiales	JN098455	Mimulus guttatus mitochondrion, complete genome
Quercus_suber-chr1|463739-466760	1-380	380	mt	Gentianales	MH410146	Cynanchum auriculatum chromosome 1 mitochondrion, partial genome
Juglans_hindsii-chr1|666110-667703	1-379	379	mt	Lamiales	JN107812	Boea hygrometrica mitochondrion, complete genome
Juglans_regia-chr1|115040-115419	1-379	379	mt	Austrobaileyales	NC_042758	Schisandra sphenanthera mitochondrion, complete genome
Betula_platyphylla-chr1|314391-315662	878-1255	378	other	Poales	LR862153	Ananas comosus var. bracteatus genome assembly, chromosome: 25
Fagus_sylvatica-chr1|147706-149017	543-920	378	mt	Fabales	NC_045039	Libidibia coriaria mitochondrion, complete genome
Morella_rubra-chr2|44050-46589	1039-1416	378	mt	Aquifoliales	NC_045078	Ilex pubescens mitochondrion, complete genome
Casuarina_equisetifolia-chr1|145203-145842	229-605	377	mt	Arecales	KX028885	Cocos nucifera mitochondrion, complete genome
Ostryopsis_nobilis-chr1|585429-586624	414-788	375	other	Fagales	LR899423	Corylus avellana genome assembly, chromosome: ca1
Casuarina_equisetifolia-chr2|198562-205575	481-853	373	other	Fagales	LR899427	Corylus avellana genome assembly, chromosome: ca5
Lithocarpus_fenestratus-chr5|35527-38757	1-372	372	mt	Ericales	MW030508	Rhododendron simsii mitochondrion, complete genome
Ostryopsis_nobilis-chr1|209373-209745	1-372	372	mt	Fabales	NC_045040	Haematoxylum brasiletto mitochondrion, complete genome
Casuarina_equisetifolia-chr2|92071-96726	690-1060	371	mt	Lamiales	KX545367	Hesperelaea palmeri voucher E. Palmer 81 (MO) mitochondrion, complete genome
Fagus_sylvatica-chr1|465654-466025	1-371	371	mt	Austrobaileyales	NC_042758	Schisandra sphenanthera mitochondrion, complete genome
Fagus_sylvatica-chr1|42959-44716	1115-1484	370	mt	Austrobaileyales	NC_042758	Schisandra sphenanthera mitochondrion, complete genome
Morella_rubra-chr1|228118-229680	709-1078	370	mt	Ericales	MW030508	Rhododendron simsii mitochondrion, complete genome
Lithocarpus_fenestratus-chr1|119293-119664	3-371	369	mt	Malvales	NC_038052	Bombax ceiba mitochondrion, complete genome
Morella_rubra-chr1|169782-170467	7-375	369	mt	Asparagales	AP018390	Allium cepa Normal mitochondrial DNA, complete sequence
Morella_rubra-chr1|51668-55838	19-385	367	mt	Ranunculales	MT568500	Anemone maxima mitochondrion, complete genome
Betula_platyphylla-chr1|146881-147648	402-767	366	mt	Caryophyllales	NC_039531	Nepenthes ventricosa x Nepenthes alata isolate NEP-CB1 mitochondrion, complete genome
Betula_platyphylla-chr1|215953-216368	50-415	366	mt	Vitales	LR738918	Vitis riparia x Vitis cinerea genome assembly, organelle: mitochondrion
Casuarina_equisetifolia-chr2|198562-205575	854-1219	366	other	Fagales	LR899425	Corylus avellana genome assembly, chromosome: ca3
Alnus_glutinosa-chr2|13153-14292	375-739	365	mt	Malvales	NC_038052	Bombax ceiba mitochondrion, complete genome
Platycarya_strobilacea-chr1|494484-494849	1-365	365	mt	Lamiales	MG372115	Chionanthus rupicola voucher K:W. Takeuchi et al. 15149 mitochondrion, complete genome
Juglans_cathayensis-chr1|23006-23371	2-365	364	mt	Magnoliales	MN206019	Magnolia biondii mitochondrion, complete genome
Morella_rubra-chr1|208435-212080	2787-3150	364	mt	Asparagales	MT483944	Asparagus officinalis cultivar Atlas mitochondrion, complete genome
Alnus_glutinosa-chr1|81732-82355	37-398	362	mt	Malpighiales	NC_045136	Manihot esculenta mitochondrion, complete genome
Alnus_glutinosa-chr2|13153-14292	1-362	362	mt	Sapindales	NC_045035	Spondias mombin mitochondrion, complete genome
Morella_rubra-chr1|100270-100910	1-362	362	mt	Ericales	MK574877	Camellia sinensis var. assamica chromosome 2 mitochondrion, complete sequence
Morella_rubra-chr1|168407-168769	1-362	362	mt	Asparagales	AP018390	Allium cepa Normal mitochondrial DNA, complete sequence
Fagus_sylvatica-chr1|147706-149017	952-1311	360	other	Ericales	LC218699	Actinidia rufa x Actinidia chinensis DNA, chromosome Y, male-specific region, contig: kiwi151209_m20_contig_3872
Alnus_glutinosa-chr1|96909-97268	1-359	359	mt	Amborellales	KF754803	Amborella trichopoda chromosome I mitochondrion, complete sequence
Casuarina_equisetifolia-chr1|236268-238504	1878-2236	359	mt	Fabales	NC_046466	Ammopiptanthus nanus mitochondrion, complete genome
Morella_rubra-chr1|12395-15129	1387-1745	359	mt	Malpighiales	NC_050950	Passiflora edulis mitochondrion, complete genome
Casuarina_equisetifolia-chr1|150703-151358	298-655	358	mt	Gentianales	KJ485850	Rhazya stricta mitochondrion, complete genome
Morella_rubra-chr1|145432-148031	754-1111	358	mt	Lamiales	MG372121	Olea europaea subsp. laperrinei isolate Adjelella 10 mitochondrion, complete genome
Platycarya_strobilacea-chr1|371651-372113	62-419	358	mt	Fabales	NC_039596	Styphnolobium japonicum cultivar JinhuaiJ2 mitochondrion, complete genome
Casuarina_equisetifolia-chr2|22035-22524	3-359	357	mt	Austrobaileyales	NC_042758	Schisandra sphenanthera mitochondrion, complete genome
Quercus_suber-chr1|463739-466760	2642-2997	356	mt	Lamiales	MN723864	Ligustrum quihoui mitochondrion, complete genome
Alnus_glutinosa-chr5|35229-36033	7-360	354	mt	Ericales	MK574877	Camellia sinensis var. assamica chromosome 2 mitochondrion, complete sequence
Morella_rubra-chr2|97204-99256	538-890	353	mt	Sapindales	MK333231	Xanthoceras sorbifolium mitochondrion, complete genome
Fagus_sylvatica-chr1|100612-102017	100-450	351	mt	Asparagales	MT483944	Asparagus officinalis cultivar Atlas mitochondrion, complete genome
Alnus_glutinosa-chr2|16178-17799	285-634	350	mt	Lamiales	MN723864	Ligustrum quihoui mitochondrion, complete genome
Alnus_glutinosa-chr4|39046-44780	945-1293	349	mt	Ericales	MW030508	Rhododendron simsii mitochondrion, complete genome
Casuarina_equisetifolia-chr2|100465-100813	1-348	348	mt	Rosales	NC_044768	Prunus avium cultivar summit mitochondrion, complete genome
Quercus_variabilis-chr1|157700-160079	9-356	348	mt	Rosales	MN964891	Malus domestica cultivar Yantai fuji 8 mitochondrion, complete genome
Platycarya_strobilacea-chr1|454114-455270	4-349	346	mt	Lamiales	MG372115	Chionanthus rupicola voucher K:W. Takeuchi et al. 15149 mitochondrion, complete genome
Quercus_variabilis-chr1|314517-314965	79-424	346	mt	Ericales	KF386162	Vaccinium macrocarpon mitochondrion, complete genome
Corylus_avellana-chr1|267696-270334	3-347	345	mt	Brassicales	EU431224	Carica papaya mitochondrion, complete genome
Alnus_glutinosa-chr2|27718-28065	4-347	344	mt	Rosales	MN061667	Hemiptelea davidii mitochondrion, complete genome
Alnus_glutinosa-chr3|36889-37233	1-344	344	mt	Santalales	MT902145	Malania oleifera mitochondrion, complete genome
Alnus_glutinosa-chr1|13428-14356	55-397	343	other	Fagales	LR899428	Corylus avellana genome assembly, chromosome: ca6
Casuarina_equisetifolia-chr1|125243-126835	693-1035	343	mt	Amborellales	KF754803	Amborella trichopoda chromosome I mitochondrion, complete sequence
Juglans_cathayensis-chr1|623273-623615	1-342	342	mt	Ericales	MK990822	Monotropa hypopitys chromosome 1 mitochondrion, complete sequence
Quercus_variabilis-chr1|220704-221972	55-396	342	mt	Poales	AP013052	Triticum aestivum mitochondrial DNA, complete sequence, cultivar: Chinese Spring T2-type
Corylus_avellana-chr1|280279-280620	1-341	341	mt	Pinales	MN965244	Picea abies clone PicN4 NADH dehydrogenase subunit 2 (nad2) gene, exons 1 and 2 and partial cds; mitochondrial
Juglans_sigillata-chr1|64795-67338	26-366	341	mt	Lamiales	MH129026	Aphyllon epigalium subsp. epigalium mitochondrion, partial genome
Betula_platyphylla-chr1|432113-432453	1-340	340	mt	Solanales	MT122965	Solanum sisymbriifolium isolate NN15 chromosome 2 mitochondrion, complete sequence
Cyclocarya_paliurus-chr1|367701-368041	1-340	340	mt	Santalales	KJ129610	Viscum album voucher C2546 mitochondrion, complete genome
Pterocarya_stenoptera-chr1|10314-10654	1-340	340	mt	Magnoliales	MN206019	Magnolia biondii mitochondrion, complete genome
Corylus_avellana-chr1|124782-125121	1-339	339	mt	Celastrales	MW009108	Euonymus alatus mitochondrion, complete genome
Juglans_regia-chr1|137189-137540	1-339	339	mt	Magnoliales	MN206019	Magnolia biondii mitochondrion, complete genome
Morella_rubra-chr1|101462-101817	17-355	339	mt	Magnoliales	MK340747	Liriodendron tulipifera mitochondrion, complete genome
Platycarya_strobilacea-chr1|306874-309208	4-342	339	mt	Brassicales	KJ820684	Batis maritima mitochondrion, complete genome
Alnus_glutinosa-chr2|95601-95962	3-340	338	mt	Asparagales	MH548363	Allium cepa mitochondrion, partial genome
Morella_rubra-chr1|59569-60409	1-338	338	mt	Geraniales	KP940515	Geranium maderense voucher TEX:Weng G1046 mitochondrion, complete genome
Morella_rubra-chr2|15825-16164	1-338	338	mt	Ericales	MK574876	Camellia sinensis var. assamica chromosome 1 mitochondrion, complete sequence
Alnus_glutinosa-chr1|97410-98491	165-501	337	mt	Fabales	NC_046466	Ammopiptanthus nanus mitochondrion, complete genome
Carpinus_cordata-chr1|100980-101446	78-414	337	other	Lamiales	KT367488	Orobanche rapum-genistae clone Orap-c34 genomic sequence
Fagus_sylvatica-chr1|172764-174934	1571-1907	337	mt	Ericales	MW030508	Rhododendron simsii mitochondrion, complete genome
Platycarya_strobilacea-chr1|317972-319924	3-339	337	mt	Ericales	MK574877	Camellia sinensis var. assamica chromosome 2 mitochondrion, complete sequence
Betula_platyphylla-chr1|156563-158142	643-978	336	mt	Ranunculales	MW013323	Aconitum kusnezoffii mitochondrion, complete genome
Ostrya_chinensis-chr1|223223-223892	7-342	336	mt	Sapindales	MK333231	Xanthoceras sorbifolium mitochondrion, complete genome
Alnus_glutinosa-chr1|35072-35473	56-390	335	mt	Malpighiales	NC_041085	Populus alba mitochondrion, complete sequence >gi|1557879885|gb|MK034705.1| Populus alba mitochondrion, complete genome
Casuarina_equisetifolia-chr2|174462-176815	1223-1557	335	mt	Brassicales	KJ820684	Batis maritima mitochondrion, complete genome
Juglans_hindsii-chr1|571575-574581	483-817	335	mt	Magnoliales	MN206019	Magnolia biondii mitochondrion, complete genome
Lithocarpus_fenestratus-chr1|181034-181410	39-373	335	mt	Santalales	KJ129610	Viscum album voucher C2546 mitochondrion, complete genome
Juglans_cathayensis-chr1|696947-697569	289-620	332	mt	Asparagales	MT483944	Asparagus officinalis cultivar Atlas mitochondrion, complete genome
Morella_rubra-chr2|110195-110793	267-598	332	mt	Ericales	MW030508	Rhododendron simsii mitochondrion, complete genome
Platycarya_strobilacea-chr1|479103-479435	1-332	332	mt	Austrobaileyales	NC_042758	Schisandra sphenanthera mitochondrion, complete genome
Juglans_sigillata-chr1|645422-648212	1548-1878	331	mt	Amborellales	KF754801	Amborella trichopoda chromosome III mitochondrion, complete sequence
Morella_rubra-chr1|166995-167330	1-331	331	mt	Aquifoliales	NC_045078	Ilex pubescens mitochondrion, complete genome
Betula_platyphylla-chr1|204544-204954	1-330	330	mt	Ericales	MK990822	Monotropa hypopitys chromosome 1 mitochondrion, complete sequence
Ostryopsis_nobilis-chr1|11411-11827	87-416	330	mt	Santalales	MT902145	Malania oleifera mitochondrion, complete genome
Platycarya_strobilacea-chr1|202579-203389	481-810	330	mt	Myrtales	NC_040010	Eucalyptus grandis mitochondrion, complete genome
Morella_rubra-chr2|34033-37781	3419-3747	329	mt	Alismatales	KC208619	Butomus umbellatus mitochondrion, complete genome
Betula_platyphylla-chr1|234700-236863	1706-2032	327	mt	Arecales	MH176158	Phoenix dactylifera cultivar Naghal mitochondrion, complete genome
Casuarina_equisetifolia-chr2|89451-90178	1-326	326	mt	Sapindales	MK333231	Xanthoceras sorbifolium mitochondrion, complete genome
Morella_rubra-chr2|224897-225238	11-336	326	mt	Ericales	MK990822	Monotropa hypopitys chromosome 1 mitochondrion, complete sequence
Alnus_glutinosa-chr5|10873-11398	1-325	325	mt	Proteales	KR610474	Nelumbo nucifera mitochondrion, complete genome
Casuarina_equisetifolia-chr1|26632-26980	24-348	325	mt	Amborellales	KF754803	Amborella trichopoda chromosome I mitochondrion, complete sequence
Alnus_glutinosa-chr14|5895-6331	1-324	324	mt	Proteales	KR610474	Nelumbo nucifera mitochondrion, complete genome
Betula_platyphylla-chr1|45637-46486	508-831	324	mt	Dioscoreales	LC219375	Dioscorea rotundata mitochondrial DNA, contig: TDr_Mt_scaffold2_size58064, cultivar: TDr96_F1
Casuarina_equisetifolia-chr1|21735-22059	1-324	324	mt	Austrobaileyales	NC_042758	Schisandra sphenanthera mitochondrion, complete genome
Fagus_sylvatica-chr1|421489-422243	1-324	324	mt	Aquifoliales	NC_045078	Ilex pubescens mitochondrion, complete genome
Casuarina_equisetifolia-chr1|125243-126835	125-447	323	mt	Santalales	KU992363	Lophophytum mirabile subsp. bolivianum chromosome LmContig42 mitochondrion, complete sequence
Casuarina_equisetifolia-chr1|109995-113521	3196-3517	322	mt	Gnetales	MN965192	Gnetum gnemon clone GneN4 NADH dehydrogenase subunit 7 (nad7) gene, complete cds; NADH dehydrogenase subunit 1 (nad1) gene, exon 5 and partial cds; and NADH dehydrogenase subunit 9 (nad9), apocytochrome b (cob), ATP synthase F0 subunit beta (atp4), and ribosomal protein L10 (rpl10) genes, complete cds; mitochondrial
Casuarina_equisetifolia-chr2|101025-102149	774-1095	322	mt	Caryophyllales	NC_039531	Nepenthes ventricosa x Nepenthes alata isolate NEP-CB1 mitochondrion, complete genome
Morella_rubra-chr2|11500-11945	124-445	322	mt	Lamiales	KX545367	Hesperelaea palmeri voucher E. Palmer 81 (MO) mitochondrion, complete genome
Alnus_glutinosa-chr4|45712-46035	1-321	321	mt	Magnoliales	MN206019	Magnolia biondii mitochondrion, complete genome
Alnus_glutinosa-chr5|31983-32308	1-321	321	mt	Arecales	KX028885	Cocos nucifera mitochondrion, complete genome
Juglans_cathayensis-chr1|647568-647889	1-321	321	mt	Lamiales	MN723864	Ligustrum quihoui mitochondrion, complete genome
Juglans_regia-chr1|228910-229717	24-344	321	mt	Lamiales	KY774314	Utricularia reniformis mitochondrion, complete genome
Platycarya_strobilacea-chr1|406452-406826	1-321	321	mt	Lamiales	MN723864	Ligustrum quihoui mitochondrion, complete genome
Betula_platyphylla-chr1|501374-502827	1-320	320	mt	Arecales	MH176158	Phoenix dactylifera cultivar Naghal mitochondrion, complete genome
Betula_platyphylla-chr1|501374-502827	321-640	320	mt	Ericales	MK990822	Monotropa hypopitys chromosome 1 mitochondrion, complete sequence
Casuarina_equisetifolia-chr1|225841-227099	939-1258	320	mt	Malpighiales	HQ874649	Ricinus communis mitochondrion, complete genome
Casuarina_equisetifolia-chr2|52670-55069	364-683	320	mt	Malpighiales	NC_046754	Salix paraflabellaris mitochondrion, complete genome
Juglans_regia-chr1|85198-85809	270-589	320	mt	Magnoliales	MN206019	Magnolia biondii mitochondrion, complete genome
Carpinus_cordata-chr2|53050-57591	2946-3264	319	mt	Malpighiales	KJ414965	Licania heteromorpha ribosomal protein L5 (rpl5) and maturase-related protein (matR) genes, complete cds; and NADH dehydrogenase subunit 1 (nad1) gene, exon 4 and partial cds; mitochondrial
Morella_rubra-chr2|34033-37781	2305-2623	319	mt	Ericales	MK574877	Camellia sinensis var. assamica chromosome 2 mitochondrion, complete sequence
Betula_platyphylla-chr1|505877-506198	4-321	318	mt	Magnoliales	MN206019	Magnolia biondii mitochondrion, complete genome
Casuarina_equisetifolia-chr1|772-2346	585-901	317	mt	Geraniales	KP940515	Geranium maderense voucher TEX:Weng G1046 mitochondrion, complete genome
Casuarina_equisetifolia-chr2|221172-221489	1-317	317	mt	Amborellales	KF754803	Amborella trichopoda chromosome I mitochondrion, complete sequence
Lithocarpus_fenestratus-chr1|113170-114841	1231-1546	316	mt	Lamiales	MH129026	Aphyllon epigalium subsp. epigalium mitochondrion, partial genome
Juglans_hindsii-chr1|428423-428737	1-314	314	mt	Aquifoliales	NC_045078	Ilex pubescens mitochondrion, complete genome
Morella_rubra-chr1|158005-158319	1-314	314	mt	Sapindales	NC_037463	Citrus sinensis mitochondrion, complete genome
Alnus_glutinosa-chr2|48555-49624	757-1069	313	other	Saxifragales	KR559021	Heuchera parviflora var. saurensis voucher Folk 97 (OS), complete genome
Casuarina_equisetifolia-chr1|47842-49031	11-323	313	mt	Sapindales	NC_037463	Citrus sinensis mitochondrion, complete genome
Casuarina_equisetifolia-chr1|34456-34768	1-312	312	mt	Amborellales	KF754801	Amborella trichopoda chromosome III mitochondrion, complete sequence
Quercus_suber-chr1|235107-235429	1-312	312	mt	Magnoliales	MN206019	Magnolia biondii mitochondrion, complete genome
Betula_platyphylla-chr1|528654-530456	1480-1790	311	mt	Malpighiales	MT806745	Salix cardiophylla mitochondrion, complete genome
Juglans_hindsii-chr1|607860-609669	214-524	311	mt	Austrobaileyales	NC_042758	Schisandra sphenanthera mitochondrion, complete genome
Lithocarpus_fenestratus-chr5|9601-9915	4-314	311	mt	Rosales	MN061667	Hemiptelea davidii mitochondrion, complete genome
Morella_rubra-chr2|111960-112271	1-311	311	mt	Lamiales	MG372121	Olea europaea subsp. laperrinei isolate Adjelella 10 mitochondrion, complete genome
Ostrya_chinensis-chr1|430849-431283	124-434	311	other	Saxifragales	KR559021	Heuchera parviflora var. saurensis voucher Folk 97 (OS), complete genome
Ostryopsis_nobilis-chr1|156842-157153	1-311	311	mt	Brassicales	NC_042143	Boechera stricta mitochondrion, complete genome
Platycarya_strobilacea-chr1|67683-67994	1-311	311	mt	Sapindales	MK333231	Xanthoceras sorbifolium mitochondrion, complete genome
Alnus_glutinosa-chr5|33688-34006	10-318	309	mt	Amborellales	KF754803	Amborella trichopoda chromosome I mitochondrion, complete sequence
Morella_rubra-chr1|8741-9051	1-309	309	mt	Lamiales	MG372115	Chionanthus rupicola voucher K:W. Takeuchi et al. 15149 mitochondrion, complete genome
Fagus_sylvatica-chr1|415693-419037	3037-3344	308	mt	Caryophyllales	MT318702	Fagopyrum esculentum cultivar Dasha chromosome 1 mitochondrion, complete sequence
Morella_rubra-chr2|34033-37781	1165-1472	308	mt	Ericales	MK574877	Camellia sinensis var. assamica chromosome 2 mitochondrion, complete sequence
Casuarina_equisetifolia-chr1|117678-118650	424-730	307	mt	Arecales	MH176158	Phoenix dactylifera cultivar Naghal mitochondrion, complete genome
Casuarina_equisetifolia-chr2|169249-174054	1771-2077	307	mt	Alismatales	JQ804980	Spirodela polyrhiza strain 7498 mitochondrion, complete genome
Quercus_variabilis-chr1|237177-238423	929-1235	307	mt	Santalales	KJ129610	Viscum album voucher C2546 mitochondrion, complete genome
Casuarina_equisetifolia-chr2|83333-84858	1220-1524	305	mt	Aquifoliales	NC_045078	Ilex pubescens mitochondrion, complete genome
Fagus_sylvatica-chr1|24307-25401	212-516	305	mt	Amborellales	KF754802	Amborella trichopoda chromosome II mitochondrion, complete sequence
Carpinus_cordata-chr1|665230-666956	14-316	303	mt	Ericales	MK990822	Monotropa hypopitys chromosome 1 mitochondrion, complete sequence
Casuarina_equisetifolia-chr2|44711-45388	376-677	302	other	Poales	LR862153	Ananas comosus var. bracteatus genome assembly, chromosome: 25
Quercus_robur-chr1|245919-246300	80-381	302	mt	Magnoliales	MN206019	Magnolia biondii mitochondrion, complete genome
Betula_platyphylla-chr1|332892-337473	3107-3406	300	mt	Geraniales	KP940515	Geranium maderense voucher TEX:Weng G1046 mitochondrion, complete genome
Morella_rubra-chr1|202790-203215	1-300	300	mt	Solanales	NC_044153	Physochlaina orientalis mitochondrion, complete genome
Morella_rubra-chr2|49946-50440	68-367	300	other	Fagales	LR899432	Corylus avellana genome assembly, chromosome: ca10
Casuarina_equisetifolia-chr1|220565-224370	3375-3673	299	mt	Amborellales	KF754803	Amborella trichopoda chromosome I mitochondrion, complete sequence
Fagus_sylvatica-chr1|79253-80637	1-299	299	mt	Lamiales	KX545367	Hesperelaea palmeri voucher E. Palmer 81 (MO) mitochondrion, complete genome
Juglans_regia-chr1|228910-229717	509-807	299	mt	Austrobaileyales	NC_042758	Schisandra sphenanthera mitochondrion, complete genome
Casuarina_equisetifolia-chr1|115285-115623	1-298	298	mt	Proteales	KR610474	Nelumbo nucifera mitochondrion, complete genome
Casuarina_equisetifolia-chr2|90566-91865	829-1126	298	mt	Alismatales	JQ804980	Spirodela polyrhiza strain 7498 mitochondrion, complete genome
Lithocarpus_fenestratus-chr5|35527-38757	1016-1313	298	mt	Santalales	KJ146764	Viscum crassulae cytochrome c oxidase subunit 2 (cox2) gene, exon 3 and partial cds; mitochondrial
Morella_rubra-chr2|226159-226488	32-329	298	mt	Ericales	MK574877	Camellia sinensis var. assamica chromosome 2 mitochondrion, complete sequence
Fagus_sylvatica-chr1|347911-348213	4-299	296	other	Ericales	LC218686	Actinidia rufa x Actinidia chinensis DNA, chromosome Y, male-specific region, contig: kiwi151209_m20_contig_2826
Fagus_sylvatica-chr1|251455-253358	249-544	296	mt	Aquifoliales	NC_045078	Ilex pubescens mitochondrion, complete genome
Morella_rubra-chr1|228118-229680	1079-1374	296	mt	Sapindales	MK431826	Peganum harmala mitochondrion, complete genome
Morella_rubra-chr2|12164-12498	1-296	296	mt	Lamiales	KX545367	Hesperelaea palmeri voucher E. Palmer 81 (MO) mitochondrion, complete genome
Casuarina_equisetifolia-chr2|101025-102149	480-773	294	other	Poales	LR862153	Ananas comosus var. bracteatus genome assembly, chromosome: 25
Quercus_suber-chr1|238529-240128	1306-1599	294	mt	Santalales	MT902145	Malania oleifera mitochondrion, complete genome
Casuarina_equisetifolia-chr1|150703-151358	7-297	291	mt	Amborellales	KF754803	Amborella trichopoda chromosome I mitochondrion, complete sequence
Casuarina_equisetifolia-chr2|193724-196903	95-384	290	mt	Sapindales	NC_045036	Spondias tuberosa mitochondrion, complete genome >gi|1737759125|gb|MN057921.1| Spondias tuberosa mitochondrion, complete genome
Casuarina_equisetifolia-chr1|183081-183985	571-859	289	mt	Sapindales	NC_050850	Sapindus mukorossi mitochondrion, complete genome
Juglans_regia-chr3|79522-80435	1-289	289	mt	Magnoliales	MN206019	Magnolia biondii mitochondrion, complete genome
Fagus_sylvatica-chr1|300876-303720	662-949	288	other	Poales	LR862153	Ananas comosus var. bracteatus genome assembly, chromosome: 25
Casuarina_equisetifolia-chr2|174462-176815	1788-2074	287	mt	Solanales	MN651323	Nicotiana tabacum strain zhongyan90 maintainer line cultivar zhongyan90 mitochondrion, complete genome
Lithocarpus_fenestratus-chr1|113170-114841	307-592	286	mt	Ericales	MW030508	Rhododendron simsii mitochondrion, complete genome
Morella_rubra-chr1|158487-158840	1-286	286	mt	Lamiales	MG372115	Chionanthus rupicola voucher K:W. Takeuchi et al. 15149 mitochondrion, complete genome
Quercus_suber-chr1|463739-466760	2289-2574	286	mt	Fabales	MN017226	Cercis canadensis mitochondrion, complete genome
Betula_platyphylla-chr1|147758-148298	256-540	285	mt	Lamiales	MN723864	Ligustrum quihoui mitochondrion, complete genome
Casuarina_equisetifolia-chr1|230442-233615	2868-3152	285	mt	Austrobaileyales	NC_042758	Schisandra sphenanthera mitochondrion, complete genome
Juglans_cathayensis-chr1|87743-88066	39-323	285	mt	Sapindales	MK431826	Peganum harmala mitochondrion, complete genome
Juglans_cathayensis-chr1|470824-472464	1-285	285	mt	Ranunculales	MT568500	Anemone maxima mitochondrion, complete genome
Casuarina_equisetifolia-chr2|102274-102706	149-432	284	mt	Magnoliales	MK340747	Liriodendron tulipifera mitochondrion, complete genome
Lithocarpus_fenestratus-chr1|63015-64560	1262-1545	284	mt	Pinales	NC_039746	Pinus Taeda mitochondrion, complete genome
Alnus_glutinosa-chr1|105043-105421	1-282	282	other	Fagales	LR899423	Corylus avellana genome assembly, chromosome: ca1
Casuarina_equisetifolia-chr2|169249-174054	269-550	282	mt	Amborellales	KF754803	Amborella trichopoda chromosome I mitochondrion, complete sequence
Juglans_hindsii-chr1|265298-268780	3132-3413	282	mt	Malpighiales	MT806745	Salix cardiophylla mitochondrion, complete genome
Alnus_glutinosa-chr7|15589-18596	1-281	281	mt	Rosales	MN964891	Malus domestica cultivar Yantai fuji 8 mitochondrion, complete genome
Casuarina_equisetifolia-chr2|10798-11112	35-314	280	mt	Ranunculales	MW013323	Aconitum kusnezoffii mitochondrion, complete genome
Cyclocarya_paliurus-chr1|456192-456617	146-425	280	mt	Ericales	MW030508	Rhododendron simsii mitochondrion, complete genome
Fagus_sylvatica-chr1|419323-419920	147-425	279	mt	Pinales	MN965244	Picea abies clone PicN4 NADH dehydrogenase subunit 2 (nad2) gene, exons 1 and 2 and partial cds; mitochondrial
Fagus_sylvatica-chr1|458124-458698	296-574	279	mt	Celastrales	MW009108	Euonymus alatus mitochondrion, complete genome
Corylus_avellana-chr2|91798-93414	1-278	278	mt	Magnoliales	MN206019	Magnolia biondii mitochondrion, complete genome
Juglans_hindsii-chr1|274749-275563	538-814	277	mt	Aquifoliales	NC_045078	Ilex pubescens mitochondrion, complete genome
Casuarina_equisetifolia-chr1|81699-83167	642-917	276	mt	Amborellales	KF754803	Amborella trichopoda chromosome I mitochondrion, complete sequence
Fagus_sylvatica-chr1|133037-134204	229-504	276	mt	Zingiberales	LR890027	Musa schizocarpa genome assembly, chromosome: mito1
Ostryopsis_nobilis-chr1|149631-150440	126-401	276	mt	Ericales	MK574877	Camellia sinensis var. assamica chromosome 2 mitochondrion, complete sequence
Casuarina_equisetifolia-chr1|220565-224370	1772-2045	274	mt	Amborellales	KF754803	Amborella trichopoda chromosome I mitochondrion, complete sequence
Juglans_regia-chr1|308304-313160	2518-2791	274	mt	Amborellales	KF754803	Amborella trichopoda chromosome I mitochondrion, complete sequence
Betula_platyphylla-chr1|523436-524505	709-981	273	mt	Austrobaileyales	NC_042758	Schisandra sphenanthera mitochondrion, complete genome
Casuarina_equisetifolia-chr2|116211-116544	44-316	273	mt	Fabales	NC_038221	Senna occidentalis mitochondrion, complete genome
Fagus_sylvatica-chr1|28253-29085	1-273	273	mt	Austrobaileyales	NC_042758	Schisandra sphenanthera mitochondrion, complete genome
Carpinus_cordata-chr3|64138-65649	1-272	272	mt	Magnoliales	MN206019	Magnolia biondii mitochondrion, complete genome
Casuarina_equisetifolia-chr2|162613-163350	466-737	272	other	Saxifragales	KR559021	Heuchera parviflora var. saurensis voucher Folk 97 (OS), complete genome
Casuarina_equisetifolia-chr2|243892-244240	77-348	272	mt	Amborellales	KF754803	Amborella trichopoda chromosome I mitochondrion, complete sequence
Fagus_sylvatica-chr1|100612-102017	1134-1405	272	mt	Geraniales	KP940515	Geranium maderense voucher TEX:Weng G1046 mitochondrion, complete genome
Lithocarpus_fenestratus-chr1|136152-136622	1-272	272	mt	Ericales	MW030508	Rhododendron simsii mitochondrion, complete genome
Quercus_variabilis-chr1|226568-231305	3523-3794	272	mt	Lamiales	MN723864	Ligustrum quihoui mitochondrion, complete genome
Juglans_regia-chr3|79522-80435	329-599	271	other	Saxifragales	KR559021	Heuchera parviflora var. saurensis voucher Folk 97 (OS), complete genome
Platycarya_strobilacea-chr1|202579-203389	210-480	271	mt	Santalales	MT902145	Malania oleifera mitochondrion, complete genome
Casuarina_equisetifolia-chr1|234135-235577	928-1197	270	mt	Fabales	NC_043897	Sophora flavescens mitochondrion, complete genome >gi|1690434193|gb|MH922916.1| Sophora flavescens mitochondrion, complete genome
Corylus_avellana-chr1|194663-195060	128-397	270	mt	Sapindales	MK333231	Xanthoceras sorbifolium mitochondrion, complete genome
Pterocarya_stenoptera-chr1|113578-113930	1-270	270	mt	Lamiales	MG372121	Olea europaea subsp. laperrinei isolate Adjelella 10 mitochondrion, complete genome
Alnus_glutinosa-chr5|28747-29134	119-387	269	mt	Lamiales	MG372120	Olea europaea subsp. guanchica isolate La Gomera 10 mitochondrion, complete genome
Betula_platyphylla-chr1|234700-236863	389-657	269	mt	Ranunculales	MW013323	Aconitum kusnezoffii mitochondrion, complete genome
Casuarina_equisetifolia-chr1|236268-238504	1483-1749	267	mt	Solanales	MN651324	Nicotiana tabacum strain zhongyan90 cytoplasmic male sterility(CMS) line cultivar MSzhongyan90 mitochondrion, complete genome
Fagus_sylvatica-chr1|408580-412931	1935-2199	265	mt	Malpighiales	NC_045136	Manihot esculenta mitochondrion, complete genome
Fagus_sylvatica-chr1|25732-26566	571-834	264	mt	Sapindales	NC_045035	Spondias mombin mitochondrion, complete genome
Platycarya_strobilacea-chr1|306874-309208	1479-1742	264	mt	Malvales	KR736346	Gossypium trilobum mitochondrion, complete genome
Casuarina_equisetifolia-chr1|149298-149705	110-372	263	mt	Lamiales	MG372115	Chionanthus rupicola voucher K:W. Takeuchi et al. 15149 mitochondrion, complete genome
Platycarya_strobilacea-chr1|309362-310194	556-818	263	mt	Lamiales	MG372121	Olea europaea subsp. laperrinei isolate Adjelella 10 mitochondrion, complete genome
Casuarina_equisetifolia-chr2|166603-168967	2103-2364	262	mt	Celastrales	MW009108	Euonymus alatus mitochondrion, complete genome
Fagus_sylvatica-chr1|408580-412931	2795-3056	262	mt	Sapindales	NC_037463	Citrus sinensis mitochondrion, complete genome
Juglans_hindsii-chr1|32689-42174	2833-3094	262	mt	Solanales	NC_044153	Physochlaina orientalis mitochondrion, complete genome
Casuarina_equisetifolia-chr2|43288-44603	905-1165	261	mt	Ericales	MK990822	Monotropa hypopitys chromosome 1 mitochondrion, complete sequence
Juglans_hindsii-chr1|705452-708142	1-261	261	mt	Ericales	MT130509	Aegiceras corniculatum mitochondrion, complete genome.
Juglans_regia-chr1|308304-313160	2257-2517	261	mt	Malvales	NC_038052	Bombax ceiba mitochondrion, complete genome
Ostrya_chinensis-chr1|219154-219473	1-261	261	mt	Rosales	MN964891	Malus domestica cultivar Yantai fuji 8 mitochondrion, complete genome
Betula_platyphylla-chr1|332892-337473	4321-4579	259	mt	Ericales	MW030508	Rhododendron simsii mitochondrion, complete genome
Morella_rubra-chr1|175921-181343	5088-5345	258	mt	Ericales	MT130509	Aegiceras corniculatum mitochondrion, complete genome.
Pterocarya_stenoptera-chr1|32188-32606	153-410	258	mt	Lamiales	MG372119	Olea europaea subsp. europaea isolate Oeiras 1 mitochondrion, complete genome
Pterocarya_stenoptera-chr1|548172-548484	55-312	258	pt	Rosales	MT901727	Prunus cerasifera isolate DM612_4 chloroplast, partial genome
Carpinus_cordata-chr1|422833-424495	1400-1656	257	mt	Myrtales	KX641464	Lagerstroemia indica mitochondrion, complete genome
Casuarina_equisetifolia-chr1|230442-233615	665-921	257	mt	Amborellales	KF754803	Amborella trichopoda chromosome I mitochondrion, complete sequence
Corylus_avellana-chr1|375641-376940	367-623	257	mt	Lamiales	MH129026	Aphyllon epigalium subsp. epigalium mitochondrion, partial genome
Fagus_sylvatica-chr1|146869-147176	1-257	257	mt	Ranunculales	MT568500	Anemone maxima mitochondrion, complete genome
Lithocarpus_fenestratus-chr4|35795-36760	642-898	257	mt	Sapindales	MK333231	Xanthoceras sorbifolium mitochondrion, complete genome
Betula_platyphylla-chr1|432964-433393	174-429	256	mt	Arecales	KX028885	Cocos nucifera mitochondrion, complete genome
Fagus_sylvatica-chr1|25732-26566	117-372	256	mt	Ranunculales	MW013323	Aconitum kusnezoffii mitochondrion, complete genome
Morella_rubra-chr2|96745-97087	1-256	256	mt	Lamiales	MG372121	Olea europaea subsp. laperrinei isolate Adjelella 10 mitochondrion, complete genome
Juglans_cathayensis-chr1|469887-470601	6-260	255	mt	Ranunculales	MW013323	Aconitum kusnezoffii mitochondrion, complete genome
Juglans_regia-chr1|85198-85809	15-269	255	mt	Magnoliales	MN206019	Magnolia biondii mitochondrion, complete genome
Morella_rubra-chr1|102700-105530	683-935	253	mt	Gentianales	KJ485850	Rhazya stricta mitochondrion, complete genome
Casuarina_equisetifolia-chr1|151810-155174	2665-2916	252	mt	Amborellales	KF754799	Amborella trichopoda chromosome V mitochondrion, complete sequence
Casuarina_equisetifolia-chr2|206369-207134	1-252	252	mt	Arecales	KX028885	Cocos nucifera mitochondrion, complete genome
Juglans_cathayensis-chr1|88239-88587	97-348	252	mt	Magnoliales	MN206019	Magnolia biondii mitochondrion, complete genome
Casuarina_equisetifolia-chr1|144543-144864	52-302	251	mt	Malpighiales	AP014526	Hevea brasiliensis mitochondrial DNA, complete genome
Pterocarya_stenoptera-chr1|516472-518572	416-666	251	mt	Malvales	KT894205	Corchorus olitorius mitochondrion, complete genome
Casuarina_equisetifolia-chr2|16439-21866	192-440	249	mt	Sapindales	NC_045036	Spondias tuberosa mitochondrion, complete genome >gi|1737759125|gb|MN057921.1| Spondias tuberosa mitochondrion, complete genome
Casuarina_equisetifolia-chr2|238413-239329	661-909	249	mt	Amborellales	KF754803	Amborella trichopoda chromosome I mitochondrion, complete sequence
Casuarina_equisetifolia-chr2|130979-135589	3182-3429	248	mt	Vitales	LR738918	Vitis riparia x Vitis cinerea genome assembly, organelle: mitochondrion
Juglans_regia-chr1|308304-313160	4317-4564	248	mt	Caryophyllales	NC_039531	Nepenthes ventricosa x Nepenthes alata isolate NEP-CB1 mitochondrion, complete genome
Juglans_regia-chr1|7063-8055	746-992	247	mt	Fabales	NC_039768	Glycine soja mitochondrion, complete genome
Juglans_regia-chr1|308304-313160	1190-1436	247	mt	Fabales	NC_048501	Trifolium grandiflorum mitochondrion, complete genome
Betula_platyphylla-chr1|441115-441581	112-357	246	mt	Austrobaileyales	NC_042758	Schisandra sphenanthera mitochondrion, complete genome
Casuarina_equisetifolia-chr2|198562-205575	3537-3782	246	other	Malvales	CP032252	Gossypioides kirkii chromosome KI_10
Casuarina_equisetifolia-chr2|192018-193531	1240-1485	246	mt	Rosales	MT361980	Cannabis sativa mitochondrion, complete genome
Juglans_hindsii-chr1|341887-342225	82-327	246	mt	Pinales	MT797189	Larix sibirica chromosome 3 mitochondrion, complete sequence
Morella_rubra-chr1|101970-102402	178-423	246	mt	Ericales	MT130509	Aegiceras corniculatum mitochondrion, complete genome.
Platycarya_strobilacea-chr1|309362-310194	310-555	246	other	Lamiales	KT367488	Orobanche rapum-genistae clone Orap-c34 genomic sequence
Casuarina_equisetifolia-chr2|177129-178890	1-245	245	mt	Amborellales	KF754801	Amborella trichopoda chromosome III mitochondrion, complete sequence
Corylus_avellana-chr1|226265-226653	67-311	245	mt	Magnoliales	MN206019	Magnolia biondii mitochondrion, complete genome
Fagus_sylvatica-chr1|42959-44716	870-1114	245	mt	Austrobaileyales	NC_042758	Schisandra sphenanthera mitochondrion, complete genome
Quercus_variabilis-chr1|226568-231305	4490-4733	244	mt	Ericales	MW030508	Rhododendron simsii mitochondrion, complete genome
Morella_rubra-chr1|59569-60409	580-821	242	mt	Malpighiales	NC_050950	Passiflora edulis mitochondrion, complete genome
Betula_platyphylla-chr1|228408-229193	2-242	241	mt	Pinales	MN965120	Araucaria heterophylla clone AraN21 NADH dehydrogenase subunit 1 (nad1) gene, exon 2 and partial cds; mitochondrial
Carpinus_cordata-chr1|303549-304642	11-251	241	mt	Pinales	MN965110	Araucaria heterophylla clone AraN2 NADH dehydrogenase subunit 4 (nad4) gene, exon 3 and partial cds; and cytochrome c maturation subunit C (ccmC) gene, complete cds; mitochondrial
Casuarina_equisetifolia-chr2|233775-235152	3-242	240	mt	Solanales	MN651321	Nicotiana tabacum cultivar Yunyan85 mitochondrion, complete genome
Fagus_sylvatica-chr1|50686-53508	2207-2446	240	mt	Ericales	MK574877	Camellia sinensis var. assamica chromosome 2 mitochondrion, complete sequence
Betula_platyphylla-chr1|177604-178521	102-340	239	mt	Asparagales	MT483944	Asparagus officinalis cultivar Atlas mitochondrion, complete genome
Corylus_avellana-chr2|90335-90671	98-336	239	mt	Ericales	MK990822	Monotropa hypopitys chromosome 1 mitochondrion, complete sequence
Fagus_sylvatica-chr1|50686-53508	1059-1297	239	other	Poales	LR862153	Ananas comosus var. bracteatus genome assembly, chromosome: 25
Fagus_sylvatica-chr1|356892-357258	110-348	239	mt	Ericales	MK574877	Camellia sinensis var. assamica chromosome 2 mitochondrion, complete sequence
Fagus_sylvatica-chr1|371472-371793	1-239	239	mt	Lamiales	MN723864	Ligustrum quihoui mitochondrion, complete genome
Casuarina_equisetifolia-chr2|227377-229075	360-597	238	mt	Sapindales	MK333231	Xanthoceras sorbifolium mitochondrion, complete genome
Platycarya_strobilacea-chr1|309362-310194	10-247	238	mt	Ericales	MT130509	Aegiceras corniculatum mitochondrion, complete genome.
Betula_platyphylla-chr1|506452-508036	110-346	237	mt	Ranunculales	MW013323	Aconitum kusnezoffii mitochondrion, complete genome
Casuarina_equisetifolia-chr2|198562-205575	6777-7013	237	mt	Amborellales	KF754803	Amborella trichopoda chromosome I mitochondrion, complete sequence
Quercus_variabilis-chr1|237177-238423	529-765	237	mt	Proteales	KR610474	Nelumbo nucifera mitochondrion, complete genome
Lithocarpus_fenestratus-chr3|4235-5414	546-780	235	mt	Ericales	MK574876	Camellia sinensis var. assamica chromosome 1 mitochondrion, complete sequence
Casuarina_equisetifolia-chr1|151810-155174	3033-3266	234	mt	Sapindales	MK333231	Xanthoceras sorbifolium mitochondrion, complete genome
Casuarina_equisetifolia-chr2|174462-176815	2075-2308	234	mt	Malpighiales	NC_045136	Manihot esculenta mitochondrion, complete genome
Cyclocarya_paliurus-chr1|576361-576668	1-234	234	mt	Ranunculales	MW013323	Aconitum kusnezoffii mitochondrion, complete genome
Fagus_sylvatica-chr1|260043-260513	237-470	234	mt	Sapindales	MK431826	Peganum harmala mitochondrion, complete genome
Quercus_suber-chr1|238529-240128	269-502	234	pt	Brassicales	MK637656	Akania lucens chloroplast, complete genome
Betula_platyphylla-chr1|339289-341179	975-1207	233	mt	Amborellales	KF754800	Amborella trichopoda chromosome IV mitochondrion, complete sequence
Fagus_sylvatica-chr1|11455-12524	76-308	233	mt	Ericales	MK990823	Monotropa hypopitys chromosome 2 mitochondrion, complete sequence
Fagus_sylvatica-chr1|408580-412931	12-244	233	mt	Brassicales	KJ820684	Batis maritima mitochondrion, complete genome
Fagus_sylvatica-chr1|450037-450754	471-703	233	mt	Arecales	KX028885	Cocos nucifera mitochondrion, complete genome
Alnus_glutinosa-chr1|17108-17859	520-751	232	mt	Ericales	MW030508	Rhododendron simsii mitochondrion, complete genome
Casuarina_equisetifolia-chr1|234135-235577	1198-1429	232	mt	Ranunculales	MW013323	Aconitum kusnezoffii mitochondrion, complete genome
Casuarina_equisetifolia-chr2|70914-71503	359-589	231	mt	Austrobaileyales	NC_042758	Schisandra sphenanthera mitochondrion, complete genome
Morella_rubra-chr2|137077-138374	1067-1297	231	mt	Sapindales	NC_045036	Spondias tuberosa mitochondrion, complete genome >gi|1737759125|gb|MN057921.1| Spondias tuberosa mitochondrion, complete genome
Juglans_microcarpa-chr1|280734-283231	2268-2497	230	mt	Sapindales	NC_045035	Spondias mombin mitochondrion, complete genome
Morella_rubra-chr1|12395-15129	2505-2734	230	mt	Malpighiales	AP014526	Hevea brasiliensis mitochondrial DNA, complete genome
Quercus_suber-chr1|398139-399832	679-908	230	mt	Ericales	KF386162	Vaccinium macrocarpon mitochondrion, complete genome
Betula_platyphylla-chr1|506452-508036	1246-1474	229	mt	Malpighiales	AP014526	Hevea brasiliensis mitochondrial DNA, complete genome
Juglans_hindsii-chr1|701431-703248	1445-1673	229	mt	Aquifoliales	NC_045078	Ilex pubescens mitochondrion, complete genome
Juglans_regia-chr1|222121-222482	44-272	229	mt	Ericales	MW030508	Rhododendron simsii mitochondrion, complete genome
Corylus_avellana-chr1|374398-375502	96-323	228	mt	Saxifragales	KX270771	Cynomorium coccineum chromosome Ccoc3090 mitochondrion, complete sequence
Morella_rubra-chr1|59569-60409	352-579	228	mt	Geraniales	KP940515	Geranium maderense voucher TEX:Weng G1046 mitochondrion, complete genome
Quercus_variabilis-chr1|256934-258109	32-259	228	mt	Amborellales	KF754803	Amborella trichopoda chromosome I mitochondrion, complete sequence
Fagus_sylvatica-chr1|458124-458698	15-241	227	mt	Rosales	NC_044768	Prunus avium cultivar summit mitochondrion, complete genome
Casuarina_glauca-chr2|110461-113991	1918-2143	226	mt	Ericales	MK574877	Camellia sinensis var. assamica chromosome 2 mitochondrion, complete sequence
Carpinus_cordata-chr1|184011-184693	1-225	225	mt	Solanales	MH168703	Nicotiana tabacum/Hyoscyamus niger cybrid isolate rcMv-1-1g_c2 mitochondrion, complete sequence
Casuarina_equisetifolia-chr1|50344-50721	1-225	225	mt	Arecales	MH176158	Phoenix dactylifera cultivar Naghal mitochondrion, complete genome
Carpinus_cordata-chr2|53050-57591	3433-3656	224	mt	Zingiberales	LR890033	Musa schizocarpa genome assembly, chromosome: mito7
Casuarina_equisetifolia-chr2|57006-60120	2-225	224	mt	Amborellales	KF754803	Amborella trichopoda chromosome I mitochondrion, complete sequence
Fagus_sylvatica-chr1|139382-141198	894-1117	224	mt	Pinales	MN965088	Abies sibirica clone AbiN1 ribosomal protein L10 (rpl10), cytochrome c maturation subunit C (ccmC), and cytochrome c oxidase subunit 1 (cox1) genes, complete cds; NADH dehydrogenase subunit 2 (nad2) gene, exon 5 and partial cds; cytochrome c maturation subunit FN (ccmFn) gene, complete cds; NADH dehydrogenase subunit 1 (nad1) gene, exon 4 and partial cds; and ATP synthase F0 subunit 9 (atp9), NAD…
Morella_rubra-chr1|145432-148031	1134-1357	224	mt	Lamiales	KC997781	Utricularia gibba clone Scf00659 transport membrane protein (mttB) gene, partial cds; ATPase subunit 9 (atp9) and cytochrome c biogenesis B (ccmB) genes, complete cds; rpl2 pseudogene, complete sequence; cytochrome c biogenesis C (ccmC) gene, complete cds; tRNA-Lys (trnK-TTT) gene, complete sequence; NADH dehydrogenase subunit 1 (nad1) gene, exon 4 and partial cds; and maturase (matR) gene, parti…
Betula_platyphylla-chr1|156563-158142	1-223	223	mt	Asparagales	MH548362	Allium cepa mitochondrion, partial genome
Fagus_sylvatica-chr1|58610-64581	3680-3902	223	mt	Sapindales	NC_045036	Spondias tuberosa mitochondrion, complete genome >gi|1737759125|gb|MN057921.1| Spondias tuberosa mitochondrion, complete genome
Morella_rubra-chr1|51668-55838	3844-4066	223	mt	Brassicales	MN746809	Capsella bursa-pastoris mitochondrion, complete genome
Alnus_glutinosa-chr2|13153-14292	740-961	222	mt	Rosales	KU187967	Ziziphus jujuba mitochondrion, complete genome
Betula_platyphylla-chr1|46915-47420	159-380	222	mt	Celastrales	MW009108	Euonymus alatus mitochondrion, complete genome
Betula_platyphylla-chr1|216486-222664	633-854	222	mt	Alismatales	KC208619	Butomus umbellatus mitochondrion, complete genome
Betula_platyphylla-chr1|216486-222664	1377-1598	222	mt	Arecales	KX028885	Cocos nucifera mitochondrion, complete genome
Casuarina_equisetifolia-chr1|81699-83167	420-641	222	mt	Fabales	MN017226	Cercis canadensis mitochondrion, complete genome
Casuarina_equisetifolia-chr1|236268-238504	878-1099	222	mt	Fabales	NC_045038	Tamarindus indica mitochondrion, complete genome
Fagus_sylvatica-chr1|407383-408439	823-1044	222	mt	Proteales	KR610474	Nelumbo nucifera mitochondrion, complete genome
Betula_platyphylla-chr1|173168-174277	769-988	220	mt	Sapindales	NC_045035	Spondias mombin mitochondrion, complete genome
Betula_platyphylla-chr1|528654-530456	674-893	220	mt	Ranunculales	MW013323	Aconitum kusnezoffii mitochondrion, complete genome
Fagus_sylvatica-chr1|281907-282256	130-349	220	mt	Ericales	MW030508	Rhododendron simsii mitochondrion, complete genome
Lithocarpus_fenestratus-chr1|111365-112060	476-695	220	mt	Pinales	NC_039746	Pinus Taeda mitochondrion, complete genome
Morella_rubra-chr2|39530-42242	2493-2712	220	mt	Pinales	MT797187	Larix sibirica chromosome 1 mitochondrion, complete sequence
Fagus_sylvatica-chr1|491186-491572	1-219	219	mt	Lamiales	MG372121	Olea europaea subsp. laperrinei isolate Adjelella 10 mitochondrion, complete genome
Juglans_cathayensis-chr1|470824-472464	545-763	219	mt	Lamiales	KY774314	Utricularia reniformis mitochondrion, complete genome
Juglans_hindsii-chr1|705452-708142	2465-2682	218	mt	Sapindales	NC_045035	Spondias mombin mitochondrion, complete genome
Casuarina_equisetifolia-chr1|47842-49031	627-843	217	mt	Sapindales	MK333231	Xanthoceras sorbifolium mitochondrion, complete genome
Cyclocarya_paliurus-chr1|148180-149368	816-1032	217	mt	Malpighiales	AP014526	Hevea brasiliensis mitochondrial DNA, complete genome
Morella_rubra-chr1|141476-144861	1724-1940	217	mt	Ericales	MK990822	Monotropa hypopitys chromosome 1 mitochondrion, complete sequence
Betula_platyphylla-chr1|48178-52387	388-602	215	mt	Ericales	MW030508	Rhododendron simsii mitochondrion, complete genome
Castanea_mollissima-chr1|327319-327708	1-215	215	mt	Santalales	MT902145	Malania oleifera mitochondrion, complete genome
Juglans_regia-chr1|286875-287368	1-215	215	mt	Brassicales	KJ820684	Batis maritima mitochondrion, complete genome
Morella_rubra-chr1|145432-148031	2382-2596	215	mt	Brassicales	NC_037070	Arabis alpina mitochondrion, complete genome
Alnus_glutinosa-chr2|14640-15076	1-214	214	mt	Ericales	MK574876	Camellia sinensis var. assamica chromosome 1 mitochondrion, complete sequence
Juglans_sigillata-chr1|645422-648212	1931-2144	214	mt	Santalales	MT076292	Ombrophytum subterraneum chromosome 26 mitochondrion, complete sequence
Casuarina_equisetifolia-chr2|169249-174054	844-1056	213	mt	Vitales	LR738918	Vitis riparia x Vitis cinerea genome assembly, organelle: mitochondrion
Fagus_sylvatica-chr1|286473-287024	340-551	212	mt	Ranunculales	MW013323	Aconitum kusnezoffii mitochondrion, complete genome
Casuarina_equisetifolia-chr1|772-2346	176-386	211	mt	Arecales	KX028885	Cocos nucifera mitochondrion, complete genome
Fagus_sylvatica-chr1|50686-53508	2529-2739	211	mt	Solanales	AP017303	Ipomoea nil mitochondrial DNA, complete sequence, cultivar: Tokyo-kokei standard
Fagus_sylvatica-chr1|175443-176411	755-965	211	mt	Austrobaileyales	NC_042758	Schisandra sphenanthera mitochondrion, complete genome
Betula_platyphylla-chr1|341649-343251	1391-1600	210	other	Fagales	LR899433	Corylus avellana genome assembly, chromosome: ca11
Casuarina_equisetifolia-chr1|60240-62308	602-811	210	mt	Zingiberales	LR890027	Musa schizocarpa genome assembly, chromosome: mito1
Fagus_sylvatica-chr1|466129-467022	106-315	210	other	Nymphaeales	LR721886	Nymphaea colorata
Fagus_sylvatica-chr1|58610-64581	2205-2414	210	mt	Santalales	KJ129610	Viscum album voucher C2546 mitochondrion, complete genome
Fagus_sylvatica-chr1|401933-402592	390-599	210	mt	Ericales	MK574877	Camellia sinensis var. assamica chromosome 2 mitochondrion, complete sequence
Ostrya_chinensis-chr1|348102-349403	911-1120	210	mt	Celastrales	MW009108	Euonymus alatus mitochondrion, complete genome
Ostryopsis_nobilis-chr1|603075-603591	1-210	210	mt	Lamiales	MN723864	Ligustrum quihoui mitochondrion, complete genome
Quercus_suber-chr1|238529-240128	668-877	210	other	Rosales	AP019299	Prunus dulcis DNA, pseudomolecule Pd03
Alnus_glutinosa-chr5|50852-52404	1213-1421	209	mt	Pinales	MT797188	Larix sibirica chromosome 2 mitochondrion, complete sequence
Fagus_sylvatica-chr1|50686-53508	1914-2122	209	mt	Malvales	MW057771	Aquilaria sinensis mitochondrion, complete genome
Platycarya_strobilacea-chr1|202579-203389	1-207	207	mt	Caryophyllales	MW167296	Bougainvillea spectabilis mitochondrion, complete genome
Fagus_sylvatica-chr1|100612-102017	928-1133	206	mt	Gentianales	KF541337	Asclepias syriaca mitochondrion, complete genome
Lithocarpus_fenestratus-chr1|63015-64560	490-695	206	other	Arecales	XM_008810555	Phoenix dactylifera DExH-box ATP-dependent RNA helicase DExH14-like (LOC103720716), mRNA
Alnus_glutinosa-chr5|26026-27532	634-837	204	mt	Amborellales	KF754803	Amborella trichopoda chromosome I mitochondrion, complete sequence
Betula_platyphylla-chr1|485503-489342	291-494	204	mt	Malpighiales	AP014526	Hevea brasiliensis mitochondrial DNA, complete genome
Fagus_sylvatica-chr1|58610-64581	1605-1808	204	mt	Ranunculales	MW013323	Aconitum kusnezoffii mitochondrion, complete genome
Juglans_cathayensis-chr1|497772-499005	1-204	204	mt	Magnoliales	MN206019	Magnolia biondii mitochondrion, complete genome
Fagus_sylvatica-chr1|368918-369556	436-638	203	mt	Ericales	MK574877	Camellia sinensis var. assamica chromosome 2 mitochondrion, complete sequence
Morella_rubra-chr2|213956-214479	321-523	203	mt	Fabales	NC_048501	Trifolium grandiflorum mitochondrion, complete genome
Fagus_sylvatica-chr1|58610-64581	2415-2616	202	mt	Austrobaileyales	NC_042758	Schisandra sphenanthera mitochondrion, complete genome
Ostrya_chinensis-chr1|108030-108399	1-202	202	mt	Sapindales	NC_045035	Spondias mombin mitochondrion, complete genome
Casuarina_equisetifolia-chr1|244253-247286	559-759	201	mt	Caryophyllales	MW167296	Bougainvillea spectabilis mitochondrion, complete genome
Fagus_sylvatica-chr1|66598-69350	1005-1205	201	other	Saxifragales	KR559021	Heuchera parviflora var. saurensis voucher Folk 97 (OS), complete genome
Quercus_variabilis-chr1|7277-8995	544-744	201	mt	Celastrales	MW009108	Euonymus alatus mitochondrion, complete genome
Alnus_glutinosa-chr3|47985-48364	1-200	200	mt	Ericales	MK574876	Camellia sinensis var. assamica chromosome 1 mitochondrion, complete sequence
Alnus_glutinosa-chr5|10873-11398	326-525	200	mt	Sapindales	NC_045036	Spondias tuberosa mitochondrion, complete genome >gi|1737759125|gb|MN057921.1| Spondias tuberosa mitochondrion, complete genome
Betula_platyphylla-chr1|216486-222664	1-199	199	mt	Vitales	LR738918	Vitis riparia x Vitis cinerea genome assembly, organelle: mitochondrion
Casuarina_equisetifolia-chr1|145203-145842	29-227	199	mt	Amborellales	KF754799	Amborella trichopoda chromosome V mitochondrion, complete sequence
Fagus_sylvatica-chr1|405243-405553	2-200	199	mt	Magnoliales	JQ317144	Magnolia pyramidata cytochrome c oxidase subunit 2 (cox2) gene, exons 1 through 3 and partial cds; mitochondrial
Fagus_sylvatica-chr1|25732-26566	373-570	198	mt	Rosales	NC_041177	Morus notabilis mitochondrion, complete genome
Fagus_sylvatica-chr1|30679-31867	1-197	197	mt	Ericales	MK574876	Camellia sinensis var. assamica chromosome 1 mitochondrion, complete sequence
Casuarina_equisetifolia-chr2|163466-166409	298-493	196	mt	Amborellales	KF754803	Amborella trichopoda chromosome I mitochondrion, complete sequence
Casuarina_equisetifolia-chr2|166603-168967	1867-2062	196	mt	Myrtales	NC_040010	Eucalyptus grandis mitochondrion, complete genome
Cyclocarya_paliurus-chr1|497671-498061	178-373	196	mt	Malpighiales	NC_041085	Populus alba mitochondrion, complete sequence >gi|1557879885|gb|MK034705.1| Populus alba mitochondrion, complete genome
Quercus_variabilis-chr1|77044-78187	1-196	196	other	Fagales	XM_024049151	Quercus suber uncharacterized LOC112016618 (LOC112016618), mRNA
Casuarina_equisetifolia-chr2|70914-71503	1-195	195	mt	Magnoliales	MN206019	Magnolia biondii mitochondrion, complete genome
Corylus_avellana-chr1|267696-270334	389-583	195	other	Fagales	LR899429	Corylus avellana genome assembly, chromosome: ca7
Fagus_sylvatica-chr1|139382-141198	1613-1807	195	mt	Fabales	NC_045040	Haematoxylum brasiletto mitochondrion, complete genome
Casuarina_equisetifolia-chr1|60240-62308	1151-1344	194	mt	Fabales	NC_038221	Senna occidentalis mitochondrion, complete genome
Fagus_sylvatica-chr1|260043-260513	13-205	193	mt	Aquifoliales	NC_045078	Ilex pubescens mitochondrion, complete genome
Juglans_hindsii-chr1|32689-42174	966-1158	193	other	Asterales	KU057425	Stevia rebaudiana clone PRR-14 microsatellite sequence
Ostryopsis_nobilis-chr1|583642-584023	189-381	193	mt	Sapindales	MK431826	Peganum harmala mitochondrion, complete genome
Betula_platyphylla-chr1|245894-247287	800-991	192	mt	Celastrales	MW009108	Euonymus alatus mitochondrion, complete genome
Casuarina_equisetifolia-chr1|109995-113521	2645-2836	192	mt	Amborellales	KF754803	Amborella trichopoda chromosome I mitochondrion, complete sequence
Fagus_sylvatica-chr1|427730-428284	363-554	192	mt	Ericales	KF386162	Vaccinium macrocarpon mitochondrion, complete genome
Morella_rubra-chr1|228118-229680	1-191	191	mt	Malpighiales	NC_050950	Passiflora edulis mitochondrion, complete genome
Platycarya_strobilacea-chr1|274503-275724	122-312	191	mt	Lamiales	MG372121	Olea europaea subsp. laperrinei isolate Adjelella 10 mitochondrion, complete genome
Alnus_glutinosa-chr7|2703-5051	7-196	190	mt	Ranunculales	MW013323	Aconitum kusnezoffii mitochondrion, complete genome
Alnus_glutinosa-chr7|15589-18596	2769-2958	190	mt	Sapindales	NC_045035	Spondias mombin mitochondrion, complete genome
Betula_platyphylla-chr1|485503-489342	1123-1312	190	mt	Austrobaileyales	NC_042758	Schisandra sphenanthera mitochondrion, complete genome
Casuarina_equisetifolia-chr1|234135-235577	687-876	190	mt	Malpighiales	MT130510	Bruguiera sexangula mitochondrion, complete genome.
Juglans_hindsii-chr1|32689-42174	5728-5916	189	mt	Lamiales	KP940485	Neobartsia pedicularoides NADH dehydrogenase subunit 5 (nad5) gene, exon 3 and partial cds; NADH dehydrogenase subunit 4 (nad4) gene, complete cds; tRNA-Met (trnM) gene, complete sequence; NADH dehydrogenase subunit 6 (nad6), ATP synthase subunit 8 (atp8), and cytochrome c oxidase subunit 3 (cox3) genes, complete cds; sdh4 pseudogene, tRNA-Met (trnM), tRNA-Phe (trnF), tRNA-Met (trnM), and ribosom…
Morella_rubra-chr1|159452-160118	82-270	189	mt	Austrobaileyales	NC_042758	Schisandra sphenanthera mitochondrion, complete genome
Ostrya_chinensis-chr1|288310-288629	10-198	189	mt	Asparagales	MT483944	Asparagus officinalis cultivar Atlas mitochondrion, complete genome
Casuarina_equisetifolia-chr2|16439-21866	4-191	188	mt	Apiales	KX887330	Bupleurum falcatum mitochondrion, complete genome
Morella_rubra-chr1|51668-55838	2767-2953	187	mt	Fabales	AP012599	Vigna angularis mitochondrial DNA, complete sequence
Morella_rubra-chr1|222662-223584	620-806	187	mt	Rosales	KU187967	Ziziphus jujuba mitochondrion, complete genome
Juglans_regia-chr1|298421-299087	455-640	186	mt	Zingiberales	LR890040	Musa schizocarpa genome assembly, chromosome: mito14
Betula_platyphylla-chr1|339289-341179	303-486	184	mt	Amborellales	KF754803	Amborella trichopoda chromosome I mitochondrion, complete sequence
Casuarina_equisetifolia-chr2|193724-196903	841-1024	184	mt	Fabales	NC_038221	Senna occidentalis mitochondrion, complete genome
Platycarya_strobilacea-chr1|306874-309208	789-972	184	mt	Sapindales	MK333231	Xanthoceras sorbifolium mitochondrion, complete genome
Alnus_glutinosa-chr2|14640-15076	254-436	183	other	Ericales	LC218689	Actinidia rufa x Actinidia chinensis DNA, chromosome Y, male-specific region, contig: kiwi151209_m20_contig_2984
Fagus_sylvatica-chr1|166012-169262	3068-3250	183	mt	Sapindales	NC_045035	Spondias mombin mitochondrion, complete genome
Morella_rubra-chr1|102700-105530	340-522	183	other	Fabales	CU012050	Medicago truncatula
Casuarina_equisetifolia-chr2|80901-82859	1113-1294	182	mt	Amborellales	KF754803	Amborella trichopoda chromosome I mitochondrion, complete sequence
Lithocarpus_fenestratus-chr1|124176-124773	416-597	182	mt	Magnoliales	MN206019	Magnolia biondii mitochondrion, complete genome
Lithocarpus_fenestratus-chr1|161434-161766	151-332	182	mt	Aquifoliales	NC_045078	Ilex pubescens mitochondrion, complete genome
Quercus_suber-chr1|398139-399832	1512-1693	182	mt	Fagales	XM_024049310	Quercus suber uncharacterized mitochondrial protein AtMg00810-like (LOC112016835), partial mRNA
Juglans_regia-chr1|308304-313160	4565-4745	181	mt	Lamiales	MG372121	Olea europaea subsp. laperrinei isolate Adjelella 10 mitochondrion, complete genome
Alnus_glutinosa-chr7|2703-5051	218-397	180	mt	Magnoliales	MN206019	Magnolia biondii mitochondrion, complete genome
Alnus_glutinosa-chr5|11565-12203	1-179	179	mt	Aquifoliales	NC_045078	Ilex pubescens mitochondrion, complete genome
Casuarina_equisetifolia-chr2|169249-174054	1251-1429	179	mt	Magnoliales	MN206019	Magnolia biondii mitochondrion, complete genome
Morella_rubra-chr1|102700-105530	161-339	179	other	Fagales	LR899433	Corylus avellana genome assembly, chromosome: ca11
Morella_rubra-chr1|16821-17229	229-407	179	mt	Austrobaileyales	NC_042758	Schisandra sphenanthera mitochondrion, complete genome
Casuarina_equisetifolia-chr2|227377-229075	63-240	178	pt	Laurales	NC_051913	Potameia microphylla chloroplast, complete genome
Casuarina_glauca-chr2|110461-113991	2551-2728	178	mt	Vitales	GQ220324	Vitis vinifera strain PN40024 mitochondrion, partial genome
Fagus_sylvatica-chr1|172764-174934	1993-2170	178	mt	Aquifoliales	NC_045078	Ilex pubescens mitochondrion, complete genome
Juglans_cathayensis-chr1|482131-483814	1-178	178	mt	Sapindales	MK431826	Peganum harmala mitochondrion, complete genome
Juglans_hindsii-chr1|607860-609669	36-213	178	mt	Saxifragales	KX270759	Cynomorium coccineum chromosome Ccoc1268 mitochondrion, complete sequence
Betula_platyphylla-chr1|210643-211470	466-642	177	mt	Pinales	MT797191	Larix sibirica chromosome 5 mitochondrion, complete sequence
Fagus_sylvatica-chr1|150121-155058	2436-2612	177	mt	Pinales	MN965092	Abies sibirica clone AbiN6 ATP synthase F0 subunit 8 (atp8) gene, complete cds; and NADH dehydrogenase subunit 1 (nad1) gene, exons 2 and 3 and partial cds; mitochondrial
Casuarina_equisetifolia-chr1|109995-113521	2338-2513	176	mt	Amborellales	KF754803	Amborella trichopoda chromosome I mitochondrion, complete sequence
Fagus_sylvatica-chr1|58610-64581	1408-1583	176	mt	Ericales	MW030508	Rhododendron simsii mitochondrion, complete genome
Carpinus_cordata-chr1|665230-666956	1049-1223	175	mt	Lamiales	JN107812	Boea hygrometrica mitochondrion, complete genome
Carpinus_cordata-chr3|64138-65649	273-447	175	mt	Lamiales	MG372115	Chionanthus rupicola voucher K:W. Takeuchi et al. 15149 mitochondrion, complete genome
Fagus_sylvatica-chr1|113765-124587	2689-2863	175	mt	Vitales	LR738918	Vitis riparia x Vitis cinerea genome assembly, organelle: mitochondrion
Juglans_hindsii-chr1|414623-415155	7-181	175	mt	Lamiales	MG372121	Olea europaea subsp. laperrinei isolate Adjelella 10 mitochondrion, complete genome
Morella_rubra-chr1|159452-160118	397-571	175	mt	Santalales	KT022223	Viscum scurruloideum chromosome II mitochondrion, complete sequence
Alnus_glutinosa-chr7|2703-5051	615-788	174	mt	Arecales	MH176158	Phoenix dactylifera cultivar Naghal mitochondrion, complete genome
Casuarina_equisetifolia-chr2|130979-135589	1-174	174	mt	Brassicales	EU431224	Carica papaya mitochondrion, complete genome
Juglans_microcarpa-chr1|280734-283231	149-322	174	other	Fagales	LR899433	Corylus avellana genome assembly, chromosome: ca11
Betula_platyphylla-chr1|432964-433393	1-173	173	mt	Arecales	KX028885	Cocos nucifera mitochondrion, complete genome
Casuarina_equisetifolia-chr1|125243-126835	474-646	173	mt	Amborellales	KF754803	Amborella trichopoda chromosome I mitochondrion, complete sequence
Fagus_sylvatica-chr1|171630-172654	831-1003	173	mt	Fabales	MN017226	Cercis canadensis mitochondrion, complete genome
Betula_platyphylla-chr1|48178-52387	1194-1365	172	other	Fagales	LR899424	Corylus avellana genome assembly, chromosome: ca2
Alnus_glutinosa-chr1|81732-82355	453-623	171	mt	Arecales	MH176158	Phoenix dactylifera cultivar Naghal mitochondrion, complete genome
Alnus_glutinosa-chr6|25840-26401	243-412	170	other	Fagales	LR899426	Corylus avellana genome assembly, chromosome: ca4
Casuarina_equisetifolia-chr2|130979-135589	3904-4073	170	mt	Asparagales	MT483944	Asparagus officinalis cultivar Atlas mitochondrion, complete genome
Fagus_sylvatica-chr1|50686-53508	56-225	170	mt	Fabales	NC_043897	Sophora flavescens mitochondrion, complete genome >gi|1690434193|gb|MH922916.1| Sophora flavescens mitochondrion, complete genome
Fagus_sylvatica-chr1|103650-105001	1-170	170	mt	Rosales	NC_044768	Prunus avium cultivar summit mitochondrion, complete genome
Fagus_sylvatica-chr1|419323-419920	426-595	170	mt	Ericales	MK990822	Monotropa hypopitys chromosome 1 mitochondrion, complete sequence
Ostryopsis_nobilis-chr1|583642-584023	1-169	169	other	Saxifragales	KR559021	Heuchera parviflora var. saurensis voucher Folk 97 (OS), complete genome
Alnus_glutinosa-chr1|69866-73968	908-1075	168	mt	Fabales	NC_038221	Senna occidentalis mitochondrion, complete genome
Casuarina_equisetifolia-chr1|62452-65749	2513-2680	168	other	Saxifragales	KR559021	Heuchera parviflora var. saurensis voucher Folk 97 (OS), complete genome
Casuarina_equisetifolia-chr1|227984-229440	1289-1456	168	mt	Proteales	KR610474	Nelumbo nucifera mitochondrion, complete genome
Juglans_cathayensis-chr1|386772-387475	501-668	168	mt	Ericales	MK574877	Camellia sinensis var. assamica chromosome 2 mitochondrion, complete sequence
Betula_platyphylla-chr1|332892-337473	3738-3904	167	mt	Geraniales	KP940515	Geranium maderense voucher TEX:Weng G1046 mitochondrion, complete genome
Casuarina_equisetifolia-chr1|117678-118650	18-184	167	mt	Malvales	NC_038052	Bombax ceiba mitochondrion, complete genome
Casuarina_equisetifolia-chr2|130979-135589	2918-3084	167	mt	Malvales	KT894204	Corchorus capsularis mitochondrion, complete genome
Juglans_hindsii-chr1|32689-42174	2280-2446	167	mt	Fabales	JN872550	Millettia pinnata mitochondrion, complete genome
Platycarya_strobilacea-chr1|342585-343514	53-219	167	mt	Malpighiales	NC_045136	Manihot esculenta mitochondrion, complete genome
Fagus_sylvatica-chr1|150121-155058	1634-1799	166	mt	Rosales	MN964891	Malus domestica cultivar Yantai fuji 8 mitochondrion, complete genome
Fagus_sylvatica-chr1|150121-155058	15-180	166	mt	Vitales	LR738918	Vitis riparia x Vitis cinerea genome assembly, organelle: mitochondrion
Juglans_cathayensis-chr1|470824-472464	1335-1500	166	other	Poales	LR862129	Ananas comosus var. bracteatus genome assembly, chromosome: 1
Juglans_sigillata-chr1|64795-67338	2312-2477	166	mt	Sapindales	MK431826	Peganum harmala mitochondrion, complete genome
Lithocarpus_fenestratus-chr5|8623-9254	286-451	166	mt	Alismatales	KC208619	Butomus umbellatus mitochondrion, complete genome
Carpinus_cordata-chr1|450192-450693	337-501	165	other	Fagales	LR899426	Corylus avellana genome assembly, chromosome: ca4
Juglans_cathayensis-chr1|400476-402482	84-248	165	mt	Lamiales	KY774314	Utricularia reniformis mitochondrion, complete genome
Casuarina_equisetifolia-chr1|47842-49031	331-494	164	mt	Rosales	MT361980	Cannabis sativa mitochondrion, complete genome
Casuarina_equisetifolia-chr2|163466-166409	633-796	164	mt	Caryophyllales	KP053837	Silene noctiflora isolate BRP chromosome 13 mitochondrion, complete sequence
Morella_rubra-chr1|17666-18020	192-354	163	mt	Amborellales	KF754803	Amborella trichopoda chromosome I mitochondrion, complete sequence
Morella_rubra-chr1|208435-212080	1313-1475	163	mt	Fabales	NC_043897	Sophora flavescens mitochondrion, complete genome >gi|1690434193|gb|MH922916.1| Sophora flavescens mitochondrion, complete genome
Alnus_glutinosa-chr6|23749-24869	863-1024	162	other	Fagales	LR899425	Corylus avellana genome assembly, chromosome: ca3
Casuarina_equisetifolia-chr1|62452-65749	7-168	162	mt	Amborellales	KF754803	Amborella trichopoda chromosome I mitochondrion, complete sequence
Casuarina_equisetifolia-chr1|62452-65749	3051-3212	162	pt	Vitales	MT267294	Nekemias grossedentata chloroplast, complete genome
Fagus_sylvatica-chr1|147706-149017	343-504	162	mt	Alismatales	JQ804980	Spirodela polyrhiza strain 7498 mitochondrion, complete genome
Morella_rubra-chr2|88793-90515	1552-1713	162	mt	Saxifragales	KX270771	Cynomorium coccineum chromosome Ccoc3090 mitochondrion, complete sequence
Betula_platyphylla-chr1|346960-350011	2704-2864	161	mt	Rosales	KU310670	Cannabis sativa mitochondrion, complete genome
Carpinus_cordata-chr2|53050-57591	2606-2765	160	other	Fabales	CP023116	Lupinus angustifolius cultivar Tanjil chromosome LG-04
Fagus_sylvatica-chr1|77080-77791	1-160	160	mt	Pinales	MT797193	Larix sibirica chromosome 7 mitochondrion, complete sequence
Morella_rubra-chr2|44050-46589	1655-1814	160	mt	Rosales	MN964891	Malus domestica cultivar Yantai fuji 8 mitochondrion, complete genome
Quercus_variabilis-chr1|219424-220562	979-1138	160	mt	Sapindales	NC_050850	Sapindus mukorossi mitochondrion, complete genome
Alnus_glutinosa-chr1|68409-68824	138-296	159	mt	Alismatales	JQ804980	Spirodela polyrhiza strain 7498 mitochondrion, complete genome
Casuarina_equisetifolia-chr2|101025-102149	295-453	159	mt	Malvales	NC_038052	Bombax ceiba mitochondrion, complete genome
Cyclocarya_paliurus-chr1|497671-498061	4-162	159	mt	Aquifoliales	NC_045078	Ilex pubescens mitochondrion, complete genome
Quercus_variabilis-chr1|7277-8995	1560-1718	159	mt	Lamiales	MG372115	Chionanthus rupicola voucher K:W. Takeuchi et al. 15149 mitochondrion, complete genome
Casuarina_equisetifolia-chr1|176614-177679	908-1064	157	mt	Magnoliales	MN206019	Magnolia biondii mitochondrion, complete genome
Fagus_sylvatica-chr1|147706-149017	102-258	157	mt	Ericales	MK574877	Camellia sinensis var. assamica chromosome 2 mitochondrion, complete sequence
Juglans_cathayensis-chr1|616351-617117	1-157	157	mt	Sapindales	NC_045035	Spondias mombin mitochondrion, complete genome
Lithocarpus_fenestratus-chr4|35795-36760	437-593	157	mt	Vitales	LR738918	Vitis riparia x Vitis cinerea genome assembly, organelle: mitochondrion
Betula_platyphylla-chr1|528654-530456	1202-1357	156	other	Poales	LR862153	Ananas comosus var. bracteatus genome assembly, chromosome: 25
Carpinus_cordata-chr1|606095-607169	903-1058	156	mt	Lamiales	MN723864	Ligustrum quihoui mitochondrion, complete genome
Fagus_sylvatica-chr1|105874-106414	385-540	156	mt	Pinales	MT797191	Larix sibirica chromosome 5 mitochondrion, complete sequence
Juglans_hindsii-chr1|607860-609669	675-830	156	mt	Zingiberales	LR890033	Musa schizocarpa genome assembly, chromosome: mito7
Platycarya_strobilacea-chr1|211250-212518	1-156	156	mt	Lamiales	KX545367	Hesperelaea palmeri voucher E. Palmer 81 (MO) mitochondrion, complete genome
Lithocarpus_fenestratus-chr5|35527-38757	861-1015	155	mt	Ericales	MK990822	Monotropa hypopitys chromosome 1 mitochondrion, complete sequence
Morella_rubra-chr1|205176-205809	479-633	155	mt	Caryophyllales	NC_039531	Nepenthes ventricosa x Nepenthes alata isolate NEP-CB1 mitochondrion, complete genome
Morella_rubra-chr2|213956-214479	25-179	155	mt	Alismatales	JQ804980	Spirodela polyrhiza strain 7498 mitochondrion, complete genome
Platycarya_strobilacea-chr1|455389-456193	1-155	155	mt	Brassicales	EU431224	Carica papaya mitochondrion, complete genome
Casuarina_equisetifolia-chr1|81699-83167	177-330	154	mt	Amborellales	KF754803	Amborella trichopoda chromosome I mitochondrion, complete sequence
Casuarina_equisetifolia-chr2|101025-102149	25-178	154	mt	Zingiberales	LR890027	Musa schizocarpa genome assembly, chromosome: mito1
Casuarina_equisetifolia-chr2|189066-190613	761-914	154	mt	Lamiales	MH757117	Haberlea rhodopensis mitochondrion, complete genome
Morella_rubra-chr1|208435-212080	324-477	154	mt	Lamiales	MG372121	Olea europaea subsp. laperrinei isolate Adjelella 10 mitochondrion, complete genome
Alnus_glutinosa-chr7|2703-5051	1919-2071	153	mt	Rosales	KU187967	Ziziphus jujuba mitochondrion, complete genome
Betula_platyphylla-chr1|147758-148298	60-211	152	mt	Ericales	KF386162	Vaccinium macrocarpon mitochondrion, complete genome
Betula_platyphylla-chr1|485503-489342	639-790	152	mt	Gentianales	MT364442	Neolamarckia cadamba chromosome 2 mitochondrion, partial sequence
Casuarina_equisetifolia-chr1|50344-50721	226-377	152	mt	Malvales	NC_038052	Bombax ceiba mitochondrion, complete genome
Ostryopsis_nobilis-chr1|196728-197048	100-251	152	other	Fagales	LR899431	Corylus avellana genome assembly, chromosome: ca9
Pterocarya_stenoptera-chr1|32188-32606	1-152	152	mt	Rosales	MT361980	Cannabis sativa mitochondrion, complete genome
Alnus_glutinosa-chr6|23749-24869	367-517	151	other	Fagales	LR899425	Corylus avellana genome assembly, chromosome: ca3
Fagus_sylvatica-chr1|30192-30561	1-151	151	mt	Ericales	MK574877	Camellia sinensis var. assamica chromosome 2 mitochondrion, complete sequence
Fagus_sylvatica-chr1|426753-427493	269-419	151	mt	Asparagales	MT483944	Asparagus officinalis cultivar Atlas mitochondrion, complete genome
Betula_platyphylla-chr1|160208-161317	767-916	150	mt	Sapindales	NC_050850	Sapindus mukorossi mitochondrion, complete genome
Casuarina_equisetifolia-chr1|193773-198659	2038-2187	150	other	Solanales	CP046681	Solanum tuberosum cultivar P8 chromosome 12
Corylus_avellana-chr1|171772-172102	100-249	150	other	Malpighiales	AC213016	Populus trichocarpa clone POP038-D19, complete sequence
Corylus_avellana-chr2|54283-56425	1-150	150	mt	Pinales	MN965242	Picea abies clone PicN1 NADH dehydrogenase subunit 2 (nad2) gene, exon 3 and partial cds; and cytochrome c oxidase subunit 3 (cox3), succinate dehydrogenase subunit 4 (sdh4), and cytochrome c maturation subunit FN (ccmFn) genes, complete cds; mitochondrial
Casuarina_equisetifolia-chr1|166463-168459	3-151	149	mt	Rosales	MN964891	Malus domestica cultivar Yantai fuji 8 mitochondrion, complete genome
Morella_rubra-chr2|214897-215437	2-150	149	other	Fagales	XM_018982074	Juglans regia 5-methyltetrahydropteroyltriglutamate--homocysteine methyltransferase-like (LOC109003782), transcript variant X2, mRNA
Ostrya_chinensis-chr1|438352-439472	734-882	149	mt	Ericales	MK990822	Monotropa hypopitys chromosome 1 mitochondrion, complete sequence
Casuarina_equisetifolia-chr2|928-1505	1-148	148	mt	Poales	EU365401	Bambusa oldhamii mitochondrion, complete genome
Casuarina_equisetifolia-chr2|169249-174054	1-148	148	mt	Malpighiales	AP014526	Hevea brasiliensis mitochondrial DNA, complete genome
Fagus_sylvatica-chr1|150121-155058	4728-4875	148	mt	Pinales	MT797189	Larix sibirica chromosome 3 mitochondrion, complete sequence
Alnus_glutinosa-chr10|3828-4349	140-286	147	other	Fagales	LR899426	Corylus avellana genome assembly, chromosome: ca4
Casuarina_equisetifolia-chr2|130979-135589	4281-4427	147	mt	Asterales	NC_037949	Codonopsis lanceolata mitochondrion, complete genome >gi|1393489206|gb|MG775430.1| Codonopsis lanceolata voucher IT239919 mitochondrion, complete genome
Casuarina_equisetifolia-chr2|163466-166409	2728-2874	147	mt	Amborellales	KF754803	Amborella trichopoda chromosome I mitochondrion, complete sequence
Cyclocarya_paliurus-chr1|149636-152117	136-282	147	mt	Amborellales	KF754803	Amborella trichopoda chromosome I mitochondrion, complete sequence
Morella_rubra-chr1|102700-105530	536-682	147	mt	Rosales	MN964891	Malus domestica cultivar Yantai fuji 8 mitochondrion, complete genome
Alnus_glutinosa-chr4|39046-44780	4834-4979	146	mt	Ericales	MK574877	Camellia sinensis var. assamica chromosome 2 mitochondrion, complete sequence
Betula_platyphylla-chr1|45637-46486	342-487	146	mt	Amborellales	KF754803	Amborella trichopoda chromosome I mitochondrion, complete sequence
Casuarina_equisetifolia-chr2|92071-96726	4510-4655	146	mt	Amborellales	KF754803	Amborella trichopoda chromosome I mitochondrion, complete sequence
Fagus_sylvatica-chr1|419323-419920	1-146	146	other	Saxifragales	MH167512	Hamamelis mollis microsatellite out_2 sequence
Fagus_sylvatica-chr1|150121-155058	1215-1360	146	mt	Magnoliales	MN206019	Magnolia biondii mitochondrion, complete genome
Alnus_glutinosa-chr5|41524-42312	1-145	145	mt	Celastrales	MW009108	Euonymus alatus mitochondrion, complete genome
Casuarina_equisetifolia-chr2|192018-193531	1-145	145	other	Malvales	LT594789	Theobroma cacao genome assembly, chromosome: II
Cyclocarya_paliurus-chr1|456192-456617	1-145	145	mt	Solanales	MW122985	Solanum bukasovii isolate BUK2 mitochondrion, complete sequence
Fagus_sylvatica-chr1|282380-282739	1-145	145	mt	Ericales	MW030508	Rhododendron simsii mitochondrion, complete genome
Alnus_glutinosa-chr1|69866-73968	3838-3981	144	other	Ericales	LC218689	Actinidia rufa x Actinidia chinensis DNA, chromosome Y, male-specific region, contig: kiwi151209_m20_contig_2984
Betula_platyphylla-chr1|156563-158142	350-493	144	mt	Ranunculales	MW013323	Aconitum kusnezoffii mitochondrion, complete genome
Fagus_sylvatica-chr1|415693-419037	534-677	144	mt	Magnoliales	MK340747	Liriodendron tulipifera mitochondrion, complete genome
Betula_platyphylla-chr1|501374-502827	885-1027	143	mt	Ericales	MW030508	Rhododendron simsii mitochondrion, complete genome
Casuarina_equisetifolia-chr2|79718-80705	845-987	143	mt	Proteales	KR610474	Nelumbo nucifera mitochondrion, complete genome
Morella_rubra-chr1|126621-127208	306-448	143	mt	Solanales	NC_044153	Physochlaina orientalis mitochondrion, complete genome
Betula_platyphylla-chr1|156563-158142	1438-1579	142	mt	Arecales	MH176158	Phoenix dactylifera cultivar Naghal mitochondrion, complete genome
Fagus_sylvatica-chr1|58610-64581	3903-4044	142	mt	Malvales	KR736346	Gossypium trilobum mitochondrion, complete genome
Fagus_sylvatica-chr1|66598-69350	2030-2171	142	mt	Pinales	MN965244	Picea abies clone PicN4 NADH dehydrogenase subunit 2 (nad2) gene, exons 1 and 2 and partial cds; mitochondrial
Juglans_sigillata-chr1|64795-67338	670-811	142	mt	Lamiales	MH129026	Aphyllon epigalium subsp. epigalium mitochondrion, partial genome
Quercus_variabilis-chr1|226568-231305	888-1029	142	mt	Asparagales	AP018388	Allium cepa Momiji-3 mitochondrial DNA, complete sequence, subgenome: MC1
Alnus_glutinosa-chr5|26026-27532	1129-1269	141	other	Fagales	LR899424	Corylus avellana genome assembly, chromosome: ca2
Carpinus_cordata-chr2|53050-57591	3896-4036	141	other	Vitales	AM427950	Vitis vinifera contig VV78X122096.15, whole genome shotgun sequence
Casuarina_equisetifolia-chr1|151810-155174	2014-2154	141	mt	Fabales	JN872550	Millettia pinnata mitochondrion, complete genome
Casuarina_equisetifolia-chr2|928-1505	295-435	141	mt	Fabales	NC_045040	Haematoxylum brasiletto mitochondrion, complete genome
Casuarina_equisetifolia-chr2|89451-90178	585-725	141	mt	Caryophyllales	MN683736	Sesuvium portulacastrum mitochondrion, complete genome
Corylus_avellana-chr1|132105-132803	60-200	141	other	Ericales	LC218661	Actinidia rufa x Actinidia chinensis DNA, chromosome Y, male-specific region, contig: kiwi151209_m20_contig_1986
Cyclocarya_paliurus-chr1|498197-498879	542-682	141	mt	Magnoliales	MN206019	Magnolia biondii mitochondrion, complete genome
Alnus_glutinosa-chr2|16178-17799	1-140	140	mt	Lamiales	MN723864	Ligustrum quihoui mitochondrion, complete genome
Alnus_glutinosa-chr5|50852-52404	1073-1212	140	mt	Celastrales	MW009108	Euonymus alatus mitochondrion, complete genome
Betula_platyphylla-chr1|521951-522734	644-783	140	mt	Pinales	MT797188	Larix sibirica chromosome 2 mitochondrion, complete sequence
Betula_platyphylla-chr1|501374-502827	745-884	140	pt	Ranunculales	NC_042220	Bongardia chrysogonum chloroplast, complete genome
Fagus_sylvatica-chr1|423902-424240	199-338	140	mt	Malpighiales	NC_041085	Populus alba mitochondrion, complete sequence >gi|1557879885|gb|MK034705.1| Populus alba mitochondrion, complete genome
Juglans_regia-chr1|298421-299087	315-454	140	mt	Fabales	NC_046466	Ammopiptanthus nanus mitochondrion, complete genome
Juglans_regia-chr3|102587-103504	147-286	140	mt	Malpighiales	NC_045136	Manihot esculenta mitochondrion, complete genome
Juglans_hindsii-chr1|705452-708142	2326-2464	139	mt	Solanales	MF989958	Solanum tuberosum chromosome 1 mitochondrion, complete sequence
Quercus_variabilis-chr1|219424-220562	639-776	138	mt	Rosales	MT361980	Cannabis sativa mitochondrion, complete genome
Carpinus_cordata-chr1|271362-272127	1-137	137	mt	Ranunculales	MT568500	Anemone maxima mitochondrion, complete genome
Castanea_mollissima-chr1|154305-155318	877-1013	137	mt	Ericales	MK574877	Camellia sinensis var. assamica chromosome 2 mitochondrion, complete sequence
Morella_rubra-chr1|12395-15129	1786-1922	137	mt	Saxifragales	MK715683	Rhodoleia championii microsatellite RHO601 sequence; mitochondrial
Morella_rubra-chr2|44050-46589	2141-2277	137	mt	Ranunculales	MW013323	Aconitum kusnezoffii mitochondrion, complete genome
Alnus_glutinosa-chr5|35229-36033	361-496	136	mt	Celastrales	MW009108	Euonymus alatus mitochondrion, complete genome
Fagus_sylvatica-chr1|422887-423324	286-421	136	other	Saxifragales	KR559021	Heuchera parviflora var. saurensis voucher Folk 97 (OS), complete genome
Juglans_cathayensis-chr1|696947-697569	115-250	136	mt	Apiales	KX887330	Bupleurum falcatum mitochondrion, complete genome
Lithocarpus_fenestratus-chr3|59456-61567	1687-1822	136	mt	Lamiales	KX545367	Hesperelaea palmeri voucher E. Palmer 81 (MO) mitochondrion, complete genome
Castanea_mollissima-chr1|322824-323307	79-213	135	mt	Lamiales	MH129026	Aphyllon epigalium subsp. epigalium mitochondrion, partial genome
Casuarina_equisetifolia-chr2|227377-229075	598-732	135	mt	Sapindales	MK333231	Xanthoceras sorbifolium mitochondrion, complete genome
Corylus_avellana-chr1|267696-270334	584-718	135	other	Poales	LR862153	Ananas comosus var. bracteatus genome assembly, chromosome: 25
Fagus_sylvatica-chr1|24307-25401	960-1094	135	other	Vitales	AM448952	Vitis vinifera contig VV78X207714.15, whole genome shotgun sequence
Fagus_sylvatica-chr1|143188-146738	2492-2626	135	mt	Malpighiales	NC_041085	Populus alba mitochondrion, complete sequence >gi|1557879885|gb|MK034705.1| Populus alba mitochondrion, complete genome
Quercus_variabilis-chr1|237177-238423	766-900	135	other	Lamiales	KT366929	Orobanche austrohispanica clone Oaus-c131 genomic sequence
Casuarina_equisetifolia-chr2|192018-193531	1072-1205	134	mt	Proteales	KR610474	Nelumbo nucifera mitochondrion, complete genome
Fagus_sylvatica-chr1|150121-155058	4577-4710	134	mt	Pinales	MT797189	Larix sibirica chromosome 3 mitochondrion, complete sequence
Lithocarpus_fenestratus-chr3|59456-61567	1978-2111	134	mt	Ericales	MW030508	Rhododendron simsii mitochondrion, complete genome
Betula_platyphylla-chr1|31569-31906	159-291	133	mt	Aquifoliales	NC_045078	Ilex pubescens mitochondrion, complete genome
Casuarina_equisetifolia-chr2|92071-96726	4195-4327	133	mt	Amborellales	KF754803	Amborella trichopoda chromosome I mitochondrion, complete sequence
Juglans_hindsii-chr1|265298-268780	2999-3131	133	mt	Asterales	KX887331	Platycodon grandiflorus mitochondrion, complete genome
Morella_rubra-chr2|110195-110793	1-133	133	mt	Ericales	MK574877	Camellia sinensis var. assamica chromosome 2 mitochondrion, complete sequence
Alnus_glutinosa-chr7|2703-5051	789-920	132	mt	Rosales	MN061667	Hemiptelea davidii mitochondrion, complete genome
Casuarina_equisetifolia-chr1|220565-224370	3674-3805	132	mt	Amborellales	KF754803	Amborella trichopoda chromosome I mitochondrion, complete sequence
Fagus_sylvatica-chr1|415693-419037	341-472	132	mt	Sapindales	MK333231	Xanthoceras sorbifolium mitochondrion, complete genome
Alnus_glutinosa-chr5|50852-52404	209-339	131	other	Fabales	CP039336	Cicer arietinum chromosome Ca6
Betula_platyphylla-chr1|492682-494738	839-969	131	mt	Ericales	KF386162	Vaccinium macrocarpon mitochondrion, complete genome
Casuarina_equisetifolia-chr1|109995-113521	2514-2644	131	mt	Amborellales	KF754803	Amborella trichopoda chromosome I mitochondrion, complete sequence
Fagus_sylvatica-chr1|28253-29085	280-410	131	mt	Austrobaileyales	NC_042758	Schisandra sphenanthera mitochondrion, complete genome
Fagus_sylvatica-chr1|42959-44716	1502-1632	131	mt	Ericales	MK574877	Camellia sinensis var. assamica chromosome 2 mitochondrion, complete sequence
Fagus_sylvatica-chr1|297812-298756	814-944	131	mt	Magnoliales	MN206019	Magnolia biondii mitochondrion, complete genome
Quercus_variabilis-chr1|77044-78187	822-952	131	other	Fagales	KP855215	Quercus variabilis microsatellite Qv1175 sequence
Alnus_glutinosa-chr2|16178-17799	1492-1621	130	pt	Rosales	MT901727	Prunus cerasifera isolate DM612_4 chloroplast, partial genome
Cyclocarya_paliurus-chr1|149636-152117	536-665	130	other	Nymphaeales	LR721854	Nymphaea colorata
Cyclocarya_paliurus-chr1|148180-149368	1037-1166	130	mt	Santalales	MT902145	Malania oleifera mitochondrion, complete genome
Juglans_hindsii-chr1|263793-264147	225-354	130	mt	Ericales	MK574877	Camellia sinensis var. assamica chromosome 2 mitochondrion, complete sequence
Juglans_hindsii-chr1|663385-665973	466-594	129	mt	Vitales	LR738918	Vitis riparia x Vitis cinerea genome assembly, organelle: mitochondrion
Morella_rubra-chr1|12395-15129	2376-2504	129	other	Malpighiales	AC213420	Populus trichocarpa clone POP033-D24, complete sequence
Morella_rubra-chr1|139744-140238	305-433	129	mt	Austrobaileyales	NC_042758	Schisandra sphenanthera mitochondrion, complete genome
Platycarya_strobilacea-chr1|46695-48021	801-929	129	mt	Lamiales	KY774314	Utricularia reniformis mitochondrion, complete genome
Alnus_glutinosa-chr6|23749-24869	518-645	128	other	Solanales	CP025655	Ipomoea trifida cultivar NCNSP0306 chromosome 12
Betula_platyphylla-chr1|31569-31906	30-157	128	other	Saxifragales	KR559021	Heuchera parviflora var. saurensis voucher Folk 97 (OS), complete genome
Casuarina_equisetifolia-chr1|176614-177679	1-128	128	mt	Fabales	MK426679	Castanospermum australe voucher KUN:Yi14471 mitochondrion, complete genome
Casuarina_equisetifolia-chr1|227984-229440	624-751	128	mt	Pinales	MN965349	Podocarpus macrophyllus clone PodN32 NADH dehydrogenase subunit 1 (nad1) gene, exon 2 and partial cds; and succinate dehydrogenase subunit 3 (sdh3) gene, complete cds; mitochondrial
Alnus_glutinosa-chr1|17108-17859	1-127	127	other	Poales	LR862153	Ananas comosus var. bracteatus genome assembly, chromosome: 25
Betula_platyphylla-chr1|158263-158763	374-500	127	other	Saxifragales	KR559021	Heuchera parviflora var. saurensis voucher Folk 97 (OS), complete genome
Fagus_sylvatica-chr1|139382-141198	1486-1612	127	mt	Sapindales	NC_050850	Sapindus mukorossi mitochondrion, complete genome
Fagus_sylvatica-chr1|392113-392791	463-589	127	mt	Amborellales	KF754799	Amborella trichopoda chromosome V mitochondrion, complete sequence
Morella_rubra-chr2|49946-50440	368-494	127	other	Fagales	LR899429	Corylus avellana genome assembly, chromosome: ca7
Alnus_glutinosa-chr2|16178-17799	1352-1477	126	other	Saxifragales	KR559021	Heuchera parviflora var. saurensis voucher Folk 97 (OS), complete genome
Casuarina_equisetifolia-chr1|47842-49031	499-624	126	mt	Rosales	MT361980	Cannabis sativa mitochondrion, complete genome
Fagus_sylvatica-chr1|244388-245138	440-565	126	mt	Santalales	MT902145	Malania oleifera mitochondrion, complete genome
Juglans_cathayensis-chr1|470824-472464	335-460	126	mt	Ranunculales	MT568500	Anemone maxima mitochondrion, complete genome
Juglans_regia-chr1|296248-296585	208-333	126	other	Fagales	XM_018975298	Juglans regia homeobox-leucine zipper protein ROC5 (LOC108998658), transcript variant X7, mRNA
Lithocarpus_fenestratus-chr5|35527-38757	735-860	126	mt	Ericales	MK990822	Monotropa hypopitys chromosome 1 mitochondrion, complete sequence
Alnus_glutinosa-chr5|41524-42312	656-780	125	other	Fagales	LR899427	Corylus avellana genome assembly, chromosome: ca5
Castanea_mollissima-chr1|121324-122106	258-382	125	mt	Lamiales	MN723864	Ligustrum quihoui mitochondrion, complete genome
Fagus_sylvatica-chr1|286473-287024	167-291	125	mt	Ericales	MW030508	Rhododendron simsii mitochondrion, complete genome
Lithocarpus_fenestratus-chr1|63015-64560	1-125	125	mt	Poales	JN120789	Ferrocalamus rimosivaginus mitochondrion, partial genome
Morella_rubra-chr1|202790-203215	301-425	125	mt	Rosales	NC_041177	Morus notabilis mitochondrion, complete genome
Morella_rubra-chr1|218413-220549	1075-1199	125	mt	Solanales	AP017303	Ipomoea nil mitochondrial DNA, complete sequence, cultivar: Tokyo-kokei standard
Betula_platyphylla-chr1|341649-343251	826-949	124	other	Fagales	LR899433	Corylus avellana genome assembly, chromosome: ca11
Morella_rubra-chr1|17666-18020	68-191	124	mt	Ranunculales	MW013323	Aconitum kusnezoffii mitochondrion, complete genome
Fagus_sylvatica-chr1|415693-419037	795-917	123	other	Saxifragales	KR559021	Heuchera parviflora var. saurensis voucher Folk 97 (OS), complete genome
Juglans_sigillata-chr1|311909-313742	24-146	123	mt	Santalales	MT076268	Ombrophytum subterraneum chromosome 2 mitochondrion, complete sequence
Lithocarpus_fenestratus-chr3|31849-33346	1-123	123	mt	Ericales	MK574877	Camellia sinensis var. assamica chromosome 2 mitochondrion, complete sequence
Morella_rubra-chr2|11500-11945	1-123	123	mt	Pinales	MN965261	Picea abies clone PicN108 succinate dehydrogenase subunit 3 (sdh3) gene, complete cds; mitochondrial
Ostrya_chinensis-chr1|430849-431283	1-123	123	mt	Rosales	KU187967	Ziziphus jujuba mitochondrion, complete genome
Fagus_sylvatica-chr1|172764-174934	1298-1419	122	mt	Apiales	KX887330	Bupleurum falcatum mitochondrion, complete genome
Juglans_hindsii-chr1|265298-268780	12-133	122	mt	Rosales	MK816392	Prunus avium cultivar Summit mitochondrion, complete genome
Platycarya_strobilacea-chr1|317972-319924	901-1022	122	mt	Ericales	MK990822	Monotropa hypopitys chromosome 1 mitochondrion, complete sequence
Casuarina_equisetifolia-chr1|772-2346	1-121	121	other	Vitales	XM_034843471	Vitis riparia cytochrome c oxidase subunit 1 (LOC117924754), mRNA
Casuarina_equisetifolia-chr1|151810-155174	1304-1424	121	mt	Malvales	KT894204	Corchorus capsularis mitochondrion, complete genome
Morella_rubra-chr2|129425-130497	791-911	121	other	Saxifragales	KR559021	Heuchera parviflora var. saurensis voucher Folk 97 (OS), complete genome
Casuarina_equisetifolia-chr2|169249-174054	149-268	120	mt	Brassicales	KJ820684	Batis maritima mitochondrion, complete genome
Fagus_sylvatica-chr1|113765-124587	330-449	120	other	Poales	LR862153	Ananas comosus var. bracteatus genome assembly, chromosome: 25
Fagus_sylvatica-chr1|77080-77791	592-711	120	mt	Ericales	MK990822	Monotropa hypopitys chromosome 1 mitochondrion, complete sequence
Quercus_variabilis-chr1|236218-236637	300-419	120	mt	Ranunculales	MT568500	Anemone maxima mitochondrion, complete genome
Betula_platyphylla-chr1|45637-46486	223-341	119	mt	Asparagales	MT483944	Asparagus officinalis cultivar Atlas mitochondrion, complete genome
Betula_platyphylla-chr1|48178-52387	3506-3624	119	mt	Magnoliales	MK340747	Liriodendron tulipifera mitochondrion, complete genome
Casuarina_equisetifolia-chr1|120588-124415	3709-3827	119	mt	Malpighiales	NC_041085	Populus alba mitochondrion, complete sequence >gi|1557879885|gb|MK034705.1| Populus alba mitochondrion, complete genome
Morella_rubra-chr2|222127-223291	19-137	119	mt	Lamiales	KY774314	Utricularia reniformis mitochondrion, complete genome
Morella_rubra-chr2|44050-46589	1472-1590	119	pt	Rosales	MT901727	Prunus cerasifera isolate DM612_4 chloroplast, partial genome
Alnus_glutinosa-chr4|39046-44780	2420-2537	118	mt	Pinales	MT797187	Larix sibirica chromosome 1 mitochondrion, complete sequence
Alnus_glutinosa-chr5|28747-29134	1-118	118	mt	Ericales	MW030508	Rhododendron simsii mitochondrion, complete genome
Betula_platyphylla-chr1|352391-352946	435-552	118	mt	Celastrales	MW009108	Euonymus alatus mitochondrion, complete genome
Casuarina_equisetifolia-chr2|92071-96726	1-118	118	mt	Apiales	MN261269	Daucus setulosus voucher PI 652360 orf39 pseudogene, complete sequence; mitochondrial
Juglans_hindsii-chr1|263793-264147	1-118	118	mt	Lamiales	MG372115	Chionanthus rupicola voucher K:W. Takeuchi et al. 15149 mitochondrion, complete genome
Lithocarpus_fenestratus-chr1|161434-161766	1-118	118	mt	Aquifoliales	NC_045078	Ilex pubescens mitochondrion, complete genome
Betula_platyphylla-chr1|248048-250535	1908-2024	117	mt	Ericales	MK990822	Monotropa hypopitys chromosome 1 mitochondrion, complete sequence
Casuarina_equisetifolia-chr1|117678-118650	856-972	117	mt	Lamiales	MN723864	Ligustrum quihoui mitochondrion, complete genome
Casuarina_glauca-chr2|15797-18760	1-117	117	mt	Fabales	NC_046466	Ammopiptanthus nanus mitochondrion, complete genome
Fagus_sylvatica-chr1|408580-412931	2678-2794	117	mt	Austrobaileyales	NC_042758	Schisandra sphenanthera mitochondrion, complete genome
Lithocarpus_fenestratus-chr1|63015-64560	305-421	117	mt	Ericales	MK990822	Monotropa hypopitys chromosome 1 mitochondrion, complete sequence
Quercus_variabilis-chr1|226568-231305	2709-2825	117	mt	Ericales	MK990822	Monotropa hypopitys chromosome 1 mitochondrion, complete sequence
Casuarina_equisetifolia-chr1|193773-198659	1-116	116	mt	Celastrales	MW009108	Euonymus alatus mitochondrion, complete genome
Juglans_hindsii-chr1|304595-305127	29-143	115	mt	Rosales	NC_044768	Prunus avium cultivar summit mitochondrion, complete genome
Morella_rubra-chr1|208435-212080	2367-2481	115	mt	Lamiales	KY774314	Utricularia reniformis mitochondrion, complete genome
Betula_platyphylla-chr1|245894-247287	1280-1393	114	mt	Aquifoliales	NC_045078	Ilex pubescens mitochondrion, complete genome
Casuarina_equisetifolia-chr2|189066-190613	1339-1452	114	mt	Rosales	MN964891	Malus domestica cultivar Yantai fuji 8 mitochondrion, complete genome
Casuarina_equisetifolia-chr2|233775-235152	441-554	114	mt	Malvales	KR736346	Gossypium trilobum mitochondrion, complete genome
Fagus_sylvatica-chr1|150121-155058	3038-3151	114	mt	Pinales	MT797187	Larix sibirica chromosome 1 mitochondrion, complete sequence
Juglans_hindsii-chr1|222753-223292	178-291	114	other	Fagales	LR899427	Corylus avellana genome assembly, chromosome: ca5
Alnus_glutinosa-chr6|23749-24869	157-269	113	mt	Rosales	XM_018649631	Pyrus x bretschneideri uncharacterized mitochondrial protein AtMg00810-like (LOC108867868), mRNA
Betula_platyphylla-chr1|332892-337473	1241-1353	113	mt	Ericales	MK574876	Camellia sinensis var. assamica chromosome 1 mitochondrion, complete sequence
Casuarina_equisetifolia-chr1|772-2346	470-582	113	mt	Lamiales	MG372115	Chionanthus rupicola voucher K:W. Takeuchi et al. 15149 mitochondrion, complete genome
Fagus_sylvatica-chr1|66598-69350	1-113	113	mt	Celastrales	MW009108	Euonymus alatus mitochondrion, complete genome
Morella_rubra-chr2|44050-46589	2385-2497	113	other	Fagales	LR899423	Corylus avellana genome assembly, chromosome: ca1
Morella_rubra-chr2|97204-99256	1772-1884	113	mt	Sapindales	MK333231	Xanthoceras sorbifolium mitochondrion, complete genome
Pterocarya_stenoptera-chr1|516472-518572	54-166	113	mt	Arecales	MH176158	Phoenix dactylifera cultivar Naghal mitochondrion, complete genome
Alnus_glutinosa-chr5|36645-37269	513-624	112	other	Solanales	CP047564	Solanum pinnatisectum cultivar CGN17745 chromosome 8
Fagus_sylvatica-chr1|64752-65858	1-112	112	mt	Celastrales	MW009108	Euonymus alatus mitochondrion, complete genome
Fagus_sylvatica-chr1|408580-412931	3081-3192	112	mt	Ericales	MK574877	Camellia sinensis var. assamica chromosome 2 mitochondrion, complete sequence
Alnus_glutinosa-chr5|34562-34969	4-114	111	mt	Brassicales	KJ820684	Batis maritima mitochondrion, complete genome
Casuarina_equisetifolia-chr1|60240-62308	812-922	111	mt	Zingiberales	LR890027	Musa schizocarpa genome assembly, chromosome: mito1
Casuarina_equisetifolia-chr1|120588-124415	1694-1804	111	mt	Fabales	AP014717	Vigna radiata var. sublobata mitochondrial DNA, complete sequence, cultivar: TC1966
Castanea_mollissima-chr1|336408-337088	16-125	110	mt	Amborellales	KF754803	Amborella trichopoda chromosome I mitochondrion, complete sequence
Casuarina_equisetifolia-chr1|166463-168459	1721-1830	110	mt	Lamiales	MN723864	Ligustrum quihoui mitochondrion, complete genome
Casuarina_equisetifolia-chr2|169249-174054	551-660	110	other	Myrtales	MG557626	Campomanesia xanthocarpa clone Cxant02 microsatellite sequence
Juglans_cathayensis-chr1|482131-483814	1149-1258	110	other	Sapindales	XM_024190990	Citrus clementina uncharacterized LOC112101071 (LOC112101071), mRNA
Lithocarpus_fenestratus-chr3|4235-5414	1070-1179	110	mt	Ericales	NC_043914	Camellia sinensis mitochondrion, complete genome >gi|1690541117|gb|MH376284.1| Camellia sinensis mitochondrion, complete genome
Platycarya_strobilacea-chr1|426641-427666	116-225	110	mt	Lamiales	MG372121	Olea europaea subsp. laperrinei isolate Adjelella 10 mitochondrion, complete genome
Carpinus_cordata-chr1|185122-185720	490-598	109	mt	Magnoliales	MN206019	Magnolia biondii mitochondrion, complete genome
Fagus_sylvatica-chr1|58610-64581	3395-3503	109	mt	Malpighiales	NC_041085	Populus alba mitochondrion, complete sequence >gi|1557879885|gb|MK034705.1| Populus alba mitochondrion, complete genome
Juglans_hindsii-chr1|274749-275563	1-109	109	mt	Magnoliales	MN206019	Magnolia biondii mitochondrion, complete genome
Alnus_glutinosa-chr2|89646-90851	980-1087	108	other	Fagales	LR899424	Corylus avellana genome assembly, chromosome: ca2
Betula_platyphylla-chr1|332892-337473	3585-3692	108	mt	Sapindales	MK431826	Peganum harmala mitochondrion, complete genome
Betula_platyphylla-chr1|523436-524505	403-510	108	mt	Austrobaileyales	NC_042758	Schisandra sphenanthera mitochondrion, complete genome
Casuarina_equisetifolia-chr1|149298-149705	2-109	108	mt	Malpighiales	AP014526	Hevea brasiliensis mitochondrial DNA, complete genome
Casuarina_equisetifolia-chr2|89451-90178	350-457	108	mt	Lamiales	MH757117	Haberlea rhodopensis mitochondrion, complete genome
Cyclocarya_paliurus-chr1|507091-508440	1-108	108	mt	Caryophyllales	MF611850	Fallopia multiflora chromosome 1 mitochondrion, complete sequence
Juglans_hindsii-chr1|607860-609669	1579-1686	108	mt	Celastrales	MW009108	Euonymus alatus mitochondrion, complete genome
Juglans_sigillata-chr1|645422-648212	1-108	108	mt	Sapindales	MK431826	Peganum harmala mitochondrion, complete genome
Betula_platyphylla-chr1|35748-36993	351-457	107	other	Fagales	LR899425	Corylus avellana genome assembly, chromosome: ca3
Carpinus_cordata-chr1|2580-3261	575-681	107	mt	Ericales	MK990822	Monotropa hypopitys chromosome 1 mitochondrion, complete sequence
Casuarina_equisetifolia-chr1|151810-155174	2926-3032	107	mt	Amborellales	KF754799	Amborella trichopoda chromosome V mitochondrion, complete sequence
Fagus_sylvatica-chr1|401933-402592	1-107	107	mt	Proteales	KR610474	Nelumbo nucifera mitochondrion, complete genome
Fagus_sylvatica-chr1|421489-422243	513-619	107	mt	Pinales	MN965244	Picea abies clone PicN4 NADH dehydrogenase subunit 2 (nad2) gene, exons 1 and 2 and partial cds; mitochondrial
Juglans_microcarpa-chr1|280734-283231	1321-1427	107	mt	Asterales	MG775429	Platycodon grandiflorus mitochondrion, complete genome
Ostryopsis_nobilis-chr1|175300-176910	1122-1228	107	mt	Austrobaileyales	NC_042758	Schisandra sphenanthera mitochondrion, complete genome
Platycarya_strobilacea-chr1|44298-46586	1-107	107	mt	Ericales	MW030508	Rhododendron simsii mitochondrion, complete genome
Quercus_suber-chr1|238529-240128	561-667	107	other	Fagales	XM_035684407	Juglans regia uncharacterized LOC118344254 (LOC118344254), mRNA
Quercus_variabilis-chr1|77044-78187	1001-1107	107	mt	Sapindales	NC_050850	Sapindus mukorossi mitochondrion, complete genome
Casuarina_equisetifolia-chr2|162613-163350	141-246	106	mt	Lamiales	KP940489	Neobartsia pedicularoides tRNA-Ala (trnC), tRNA-Asn (trnN), and tRNA-Tyr (trnY) genes, complete sequence; NADH dehydrogenase subunit 2 (nad2) gene, exons 3 through 5 and partial cds; NADH dehydrogenase subunit 5 (nad5) gene, exons 1 and 2 and partial cds; tRNA-Val (trnV) gene, complete sequence; cytochrome c oxidase subunit 2 (cox2) gene, complete cds; and tRNA-Met (trnM) gene, complete sequence;…
Casuarina_equisetifolia-chr2|163466-166409	3-108	106	mt	Amborellales	KF754803	Amborella trichopoda chromosome I mitochondrion, complete sequence
Fagus_sylvatica-chr1|337006-337336	215-320	106	mt	Ericales	MK574877	Camellia sinensis var. assamica chromosome 2 mitochondrion, complete sequence
Morella_rubra-chr2|34033-37781	514-619	106	mt	Ericales	MK574877	Camellia sinensis var. assamica chromosome 2 mitochondrion, complete sequence
Fagus_sylvatica-chr1|196890-197659	637-741	105	mt	Sapindales	NC_037463	Citrus sinensis mitochondrion, complete genome
Fagus_sylvatica-chr1|337006-337336	110-214	105	mt	Ericales	NC_043914	Camellia sinensis mitochondrion, complete genome >gi|1690541117|gb|MH376284.1| Camellia sinensis mitochondrion, complete genome
Juglans_sigillata-chr1|474132-475475	1239-1343	105	mt	Sapindales	MK431826	Peganum harmala mitochondrion, complete genome
Quercus_variabilis-chr1|256934-258109	775-879	105	other	Vitales	AM467485	Vitis vinifera contig VV78X175065.7, whole genome shotgun sequence
Casuarina_equisetifolia-chr1|244253-247286	50-153	104	mt	Santalales	MT076276	Ombrophytum subterraneum chromosome 10 mitochondrion, complete sequence
Lithocarpus_fenestratus-chr1|160052-160585	430-533	104	mt	Ericales	MT130509	Aegiceras corniculatum mitochondrion, complete genome.
Morella_rubra-chr2|17671-18774	825-928	104	mt	Santalales	KJ129610	Viscum album voucher C2546 mitochondrion, complete genome
Platycarya_strobilacea-chr1|274503-275724	18-121	104	mt	Lamiales	KY774314	Utricularia reniformis mitochondrion, complete genome
Quercus_suber-chr1|468103-468485	279-382	104	mt	Fabales	NC_043897	Sophora flavescens mitochondrion, complete genome >gi|1690434193|gb|MH922916.1| Sophora flavescens mitochondrion, complete genome
Casuarina_equisetifolia-chr2|89451-90178	482-584	103	mt	Lamiales	MH757117	Haberlea rhodopensis mitochondrion, complete genome
Juglans_regia-chr3|79522-80435	771-873	103	mt	Ericales	MK574877	Camellia sinensis var. assamica chromosome 2 mitochondrion, complete sequence
Carpinus_cordata-chr2|53050-57591	2798-2899	102	mt	Lamiales	JN107812	Boea hygrometrica mitochondrion, complete genome
Casuarina_equisetifolia-chr2|102274-102706	1-102	102	mt	Fabales	NC_045040	Haematoxylum brasiletto mitochondrion, complete genome
Fagus_sylvatica-chr1|166012-169262	2772-2873	102	other	Fagales	XM_031090023	Quercus lobata uncharacterized LOC115970384 (LOC115970384), mRNA
Alnus_glutinosa-chr1|69866-73968	4002-4102	101	mt	Ericales	MW030508	Rhododendron simsii mitochondrion, complete genome
Betula_platyphylla-chr1|341649-343251	1-101	101	mt	Rosales	NC_041177	Morus notabilis mitochondrion, complete genome
Casuarina_equisetifolia-chr2|198562-205575	3436-3536	101	mt	Lamiales	KT959112	Castilleja paramensis mitochondrion, complete genome
Fagus_sylvatica-chr1|139382-141198	793-893	101	other	Saxifragales	KR559021	Heuchera parviflora var. saurensis voucher Folk 97 (OS), complete genome
Ostrya_chinensis-chr1|348102-349403	1201-1301	101	mt	Celastrales	MW009108	Euonymus alatus mitochondrion, complete genome
Alnus_glutinosa-chr4|52194-53060	636-735	100	other	Fagales	LR899431	Corylus avellana genome assembly, chromosome: ca9
Betula_platyphylla-chr1|522906-523335	91-190	100	other	Saxifragales	KR559021	Heuchera parviflora var. saurensis voucher Folk 97 (OS), complete genome
Betula_platyphylla-chr1|228408-229193	243-342	100	mt	Austrobaileyales	NC_042758	Schisandra sphenanthera mitochondrion, complete genome
Fagus_sylvatica-chr1|147706-149017	2-101	100	mt	Ericales	MK990822	Monotropa hypopitys chromosome 1 mitochondrion, complete sequence
Morella_rubra-chr1|110032-110852	205-304	100	mt	Ranunculales	MT568500	Anemone maxima mitochondrion, complete genome
Platycarya_strobilacea-chr1|310348-310756	210-309	100	mt	Fabales	MN017226	Cercis canadensis mitochondrion, complete genome
